# Supplementary material for: Molecular analysis of clinical Citrobacter spp. isolates: Acquisition of the Yersinia high-pathogenicity island mediated by ICEkp in C. freundii
Source: Front Microbiol. 2023 Mar 16;14:1056790. doi: 10.3389/fmicb.2023.1056790 (PMC10060806; doi:10.3389/fmicb.2023.1056790)
Supplement: Supplementary file 1 [file Table_1.XLSX]

## Sheet: VFDB
#FILE	NUM_FOUND	cbpG	cesAB	cesD	cesD2	cesF	cesL	cesT	cheA	cheB	cheW	cheY	chuA	chuS	chuT	chuU	chuW	chuX	chuY	csgA	csgB	csgC	csgD	csgE	csgF	csgG	eae	east1	efa1	entA	entB	entC	entE	entF	entS	escC	escD	escE	escG	escI	escJ	escL	escN	escO	escP	escR	escS	escT	escU
Ca225	39	.	.	.	.	.	.	.	56.89	.	88.35	99.49	.	.	.	.	.	.	.	97.15	100	.	100	98.48	100	100	.	.	.	98.53	99.18	99.92	99.19	98.53	98.08	.	.	.	.	.	.	.	.	.	.	.	.	.	.
Ca226	39	.	.	.	.	.	.	.	56.89	.	88.35	99.49	.	.	.	.	.	.	.	98.46	100	.	100	98.48	100	100	.	.	.	98.53	99.18	99.92	99.19	98.48	98.08	.	.	.	.	.	.	.	.	.	.	.	.	.	.
Cb002	49	.	.	.	.	.	.	.	.	.	91.97	99.49	96.97	96.31	76.13	100	99.93	100	.	97.15	100	.	100	99.24	99.28	99.76	.	.	.	97.72	100	99.83	99.94	98.45	97.76	.	.	.	.	.	.	.	.	.	.	.	.	.	.
Cb003	50	.	.	.	.	.	.	.	56.98	.	91.97	99.49	96.97	96.31	76.13	100	99.93	100	.	97.15	100	.	100	99.24	99.28	99.76	.	.	.	97.72	100	99.83	99.94	98.45	97.76	.	.	.	.	.	.	.	.	.	.	.	.	.	.
Cb004	50	.	.	.	.	.	.	.	56.98	.	91.97	99.49	97.02	96.5	76.13	100	99.93	100	.	97.15	100	.	100	99.24	99.28	99.76	.	.	.	97.72	100	99.83	99.88	99.61	97.76	.	.	.	.	.	.	.	.	.	.	.	.	.	.
Cb005	50	.	.	.	.	.	.	.	.	.	91.97	99.49	97.02	96.31	77.34	100	99.93	100	99.52	97.15	100	.	100	99.24	99.28	99.76	.	.	.	97.72	100	99.83	99.88	98.22	97.76	.	.	.	.	.	.	.	.	.	.	.	.	.	.
Cb007	49	.	.	.	.	.	.	.	.	.	91.97	99.49	96.97	96.31	76.13	100	99.93	100	.	97.15	100	.	100	99.24	99.28	99.76	.	.	.	97.72	100	99.83	99.88	98.51	97.76	.	.	.	.	.	.	.	.	.	.	.	.	.	.
Cb008	50	.	.	.	.	.	.	.	.	.	91.97	99.49	97.02	96.31	77.34	100	99.93	100	99.52	97.15	100	.	100	99.24	99.28	99.76	.	.	.	97.72	100	99.83	99.88	98.22	97.76	.	.	.	.	.	.	.	.	.	.	.	.	.	.
Cb009	49	.	.	.	.	.	.	.	.	.	91.97	99.49	97.02	96.31	76.13	100	99.93	100	.	97.15	100	.	100	99.24	99.28	99.76	.	.	.	97.72	100	99.83	99.94	98.27	97.76	.	.	.	.	.	.	.	.	.	.	.	.	.	.
Cb010	48	.	.	.	.	.	.	.	.	.	.	99.49	96.97	96.31	76.13	100	99.93	100	.	97.15	100	.	100	99.24	99.28	99.76	.	.	.	97.72	100	99.83	99.94	98.4	97.76	.	.	.	.	.	.	.	.	.	.	.	.	.	.
Cb011	48	.	.	.	.	.	.	.	.	.	.	99.49	97.02	96.31	76.13	100	99.93	100	.	97.15	100	.	100	99.24	99.28	99.76	.	.	.	97.72	100	99.83	99.88	98.45	97.76	.	.	.	.	.	.	.	.	.	.	.	.	.	.
Cb013	48	.	.	.	.	.	.	.	.	.	.	99.49	96.97	96.31	76.13	100	99.93	100	.	97.15	100	.	100	99.24	99.28	99.76	.	.	.	97.72	100	99.83	99.94	98.45	97.76	.	.	.	.	.	.	.	.	.	.	.	.	.	.
Cb014	49	.	.	.	.	.	.	.	.	.	91.97	99.49	97.02	96.79	76.13	100	99.93	100	.	97.15	100	.	100	99.24	99.28	99.76	.	.	.	97.72	100	99.83	99.94	98.22	97.76	.	.	.	.	.	.	.	.	.	.	.	.	.	.
Cb016	49	.	.	.	.	.	.	.	.	.	91.97	99.49	97.02	96.31	76.13	100	99.93	100	.	97.15	100	.	100	99.24	99.28	99.76	.	.	.	97.72	100	99.83	99.94	98.22	97.76	.	.	.	.	.	.	.	.	.	.	.	.	.	.
Cb018	49	.	.	.	.	.	.	.	56.98	.	.	99.49	97.02	96.31	76.13	98.99	99.93	100	.	97.15	100	.	100	99.24	99.28	99.76	.	.	.	97.72	100	99.83	99.94	99.67	97.76	.	.	.	.	.	.	.	.	.	.	.	.	.	.
Cb019	49	.	.	.	.	.	.	.	.	.	91.97	99.49	97.02	96.31	76.13	100	99.93	100	.	97.15	100	.	100	99.24	99.28	99.76	.	.	.	97.72	100	99.83	99.88	98.58	97.76	.	.	.	.	.	.	.	.	.	.	.	.	.	.
Cb021	48	.	.	.	.	.	.	.	.	.	.	99.49	96.97	96.31	76.13	100	99.93	100	.	97.15	100	.	100	99.24	99.28	99.76	.	.	.	97.72	100	99.83	99.88	98.22	97.76	.	.	.	.	.	.	.	.	.	.	.	.	.	.
Cb022	48	.	.	.	.	.	.	.	.	.	.	99.49	96.97	96.31	77.34	100	99.93	100	.	97.15	100	.	100	99.24	99.28	99.76	.	.	.	97.72	100	99.83	99.94	98.45	97.76	.	.	.	.	.	.	.	.	.	.	.	.	.	.
Cb023	50	.	.	.	.	.	.	.	.	.	.	99.49	97.02	96.31	76.13	100	99.93	100	.	97.15	100	.	100	99.24	99.28	99.76	.	.	.	97.72	100	99.83	99.94	98.27	97.76	.	.	.	.	.	.	.	.	.	.	.	.	.	.
Cb025	48	.	.	.	.	.	.	.	.	.	.	99.49	97.02	96.31	76.13	100	99.93	100	.	97.15	100	.	100	99.24	99.28	99.76	.	.	.	97.72	100	99.83	99.88	98.45	97.76	.	.	.	.	.	.	.	.	.	.	.	.	.	.
Cb026	49	.	.	.	.	.	.	.	.	.	91.97	99.49	97.02	96.31	76.13	100	99.93	100	.	97.15	100	.	100	99.24	99.28	99.76	.	.	.	97.72	100	99.83	99.88	98.58	97.76	.	.	.	.	.	.	.	.	.	.	.	.	.	.
Cb027	48	.	.	.	.	.	.	.	.	.	.	99.49	96.97	96.31	76.13	100	99.93	100	.	97.15	100	.	100	99.24	99.28	99.76	.	.	.	97.72	100	99.83	99.94	98.43	97.76	.	.	.	.	.	.	.	.	.	.	.	.	.	.
Cb028	50	.	.	.	.	.	.	.	.	.	.	99.49	96.97	96.31	77.34	100	99.93	100	.	97.15	100	.	100	99.24	99.28	99.76	.	.	.	97.72	100	99.83	99.88	99.3	97.76	.	.	.	.	.	.	.	.	.	.	.	.	.	.
Cb031	48	.	.	.	.	.	.	.	.	.	.	99.49	97.02	96.31	76.13	100	99.93	100	.	97.15	100	.	100	99.24	99.28	99.76	.	.	.	97.72	100	99.83	99.94	98.22	96.8	.	.	.	.	.	.	.	.	.	.	.	.	.	.
Cb034	48	.	.	.	.	.	.	.	.	.	.	99.49	97.02	96.31	76.13	100	99.93	100	.	97.15	100	.	100	99.24	99.28	99.76	.	.	.	97.72	100	99.83	99.94	98.27	97.76	.	.	.	.	.	.	.	.	.	.	.	.	.	.
Cb036	48	.	.	.	.	.	.	.	.	.	.	99.49	96.97	96.31	76.13	100	99.93	100	.	97.15	100	.	100	99.24	99.28	99.76	.	.	.	97.72	100	99.83	99.94	98.4	97.76	.	.	.	.	.	.	.	.	.	.	.	.	.	.
Cb041	50	.	.	.	.	.	.	.	.	.	91.97	99.49	96.97	96.5	76.13	100	99.93	100	99.52	97.15	100	.	100	99.24	99.28	99.76	.	.	.	97.72	100	99.83	99.88	.	97.76	.	.	.	.	.	.	.	.	.	.	.	.	.	.
Cb043	48	.	.	.	.	.	.	.	.	.	.	99.49	97.02	96.31	76.13	98.99	99.93	100	.	97.15	100	.	100	99.24	99.28	99.76	.	.	.	97.72	100	99.83	99.94	98.45	97.76	.	.	.	.	.	.	.	.	.	.	.	.	.	.
Cb063	48	.	.	.	.	.	.	.	.	.	.	99.49	97.02	96.31	76.13	100	99.93	100	.	97.15	100	.	100	99.24	99.28	99.76	.	.	.	97.72	100	99.83	99.88	98.45	97.76	.	.	.	.	.	.	.	.	.	.	.	.	.	.
Cb080	49	.	.	.	.	.	.	.	.	.	91.97	99.49	97.02	96.31	76.13	100	99.93	100	99.52	97.15	100	.	100	99.24	99.28	99.76	.	.	.	97.72	100	99.83	99.88	.	97.76	.	.	.	.	.	.	.	.	.	.	.	.	.	.
Cb127	48	.	.	.	.	.	.	.	.	.	.	99.49	96.97	96.31	76.13	100	99.93	100	.	97.15	100	.	100	99.24	99.28	99.76	.	.	.	97.72	100	99.83	99.94	98.45	97.76	.	.	.	.	.	.	.	.	.	.	.	.	.	.
Cb130	49	.	.	.	.	.	.	.	.	.	91.97	99.49	96.97	96.31	77.34	100	99.93	100	.	97.15	100	.	100	99.24	99.28	99.76	.	.	.	97.72	100	99.83	99.94	98.45	97.76	.	.	.	.	.	.	.	.	.	.	.	.	.	.
Cb220	48	.	.	.	.	.	.	.	.	.	.	99.49	97.02	96.31	76.13	100	99.93	100	.	97.15	100	.	100	99.24	99.28	99.76	.	.	.	97.72	100	99.83	99.94	98.43	97.76	.	.	.	.	.	.	.	.	.	.	.	.	.	.
Cb223	48	.	.	.	.	.	.	.	.	.	.	99.49	97.02	96.31	76.13	100	99.93	100	.	97.15	100	.	100	99.24	99.28	99.76	.	.	.	97.72	100	99.83	99.88	98.27	97.76	.	.	.	.	.	.	.	.	.	.	.	.	.	.
Cc067	37	.	.	.	.	.	.	.	57.18	.	.	99.49	97.02	.	.	.	.	.	.	97.15	100	.	100	99.24	99.04	99.76	.	98.29	.	99.33	99.53	99.83	99.94	98.33	97.76	.	.	.	.	.	.	.	.	.	.	.	.	.	.
Cc139	37	.	.	.	.	.	.	.	57.18	.	.	99.49	97.02	.	.	.	.	.	.	97.15	100	.	100	99.24	99.04	99.76	.	.	.	98.8	99.53	99.83	99.94	98.33	97.76	.	.	.	.	.	.	.	.	.	.	.	.	.	.
Cc227	38	.	.	.	.	.	.	.	57.18	.	.	99.49	97.02	.	.	.	.	.	.	97.15	100	94.8	100	99.24	99.04	99.76	.	.	.	99.33	99.53	99.83	99.94	98.3	97.76	.	.	.	.	.	.	.	.	.	.	.	.	.	.
Ce006	54	.	.	.	.	.	.	.	.	.	91.97	98.97	97.02	.	77.34	100	99.85	100	.	97.15	100	94.8	99.54	99.24	99.28	99.76	.	.	.	97.72	100	99.75	100	98.38	97.76	.	.	.	.	.	.	.	.	.	.	.	.	.	.
Ce104	54	.	.	.	.	.	.	.	.	.	91.97	98.97	97.02	.	77.34	100	99.85	100	.	97.15	100	94.8	99.54	99.24	99.28	99.76	.	.	.	97.72	100	99.75	100	98.38	97.76	.	.	.	.	.	.	.	.	.	.	.	.	.	.
Ce105	54	.	.	.	.	.	.	.	.	.	91.97	98.97	97.02	.	77.34	100	99.85	100	.	97.15	100	94.8	99.54	99.24	99.28	99.76	.	.	.	97.72	100	99.75	100	98.38	97.76	.	.	.	.	.	.	.	.	.	.	.	.	.	.
Ce119	53	.	.	.	.	.	.	.	.	.	91.97	98.97	97.02	.	77.34	100	99.85	100	.	97.15	100	.	99.54	99.24	99.28	99.76	.	.	.	97.72	100	99.75	100	98.38	97.76	.	.	.	.	.	.	.	.	.	.	.	.	.	.
Ce129	53	.	.	.	.	.	.	.	.	.	91.97	98.97	97.02	.	77.34	100	99.85	100	.	97.15	100	.	99.54	99.24	99.28	99.76	.	.	.	97.72	100	99.75	100	98.38	97.76	.	.	.	.	.	.	.	.	.	.	.	.	.	.
Cf039	52	.	.	.	.	.	.	.	58.25	.	91.97	99.49	96.87	.	77.34	100	99.85	100	.	97.15	100	.	100	99.24	99.28	99.76	.	.	.	98.8	100	99.83	99.94	.	97.28	.	.	.	.	.	.	.	.	.	.	.	.	.	.
Cf042	37	.	.	.	.	.	.	.	.	.	92.77	99.49	96.87	.	77.34	100	99.85	100	.	97.15	100	.	100	99.24	99.28	99.76	.	.	.	98.8	100	99.83	99.94	.	97.28	.	.	.	.	.	.	.	.	.	.	.	.	.	.
Cf062	40	.	.	.	.	.	.	.	58.25	.	92.77	99.49	96.87	.	77.34	100	99.85	100	.	97.15	100	.	100	99.24	99.28	99.76	.	.	.	98.8	100	99.83	99.94	.	97.28	.	.	.	.	.	.	.	.	.	.	.	.	.	.
Cf068	38	.	.	.	.	.	.	.	.	.	91.97	99.49	96.87	.	77.34	100	99.85	100	.	97.15	100	.	100	99.24	99.28	99.76	.	.	.	98.8	100	99.83	99.94	.	97.28	.	.	.	.	.	.	.	.	.	.	.	.	.	.
Cf072	39	.	.	.	.	.	.	.	.	.	91.97	99.49	96.87	.	77.34	100	99.85	100	.	97.15	100	.	100	99.24	99.28	99.76	.	.	.	98.8	100	99.83	99.94	.	97.28	.	.	.	.	.	.	.	.	.	.	.	.	.	.
Cf077	41	.	.	.	.	.	.	.	.	.	91.97	99.49	96.87	.	77.34	100	99.85	100	.	97.15	100	.	100	99.24	99.28	99.76	.	.	.	98.8	100	99.83	99.94	.	97.28	.	.	.	.	.	.	.	.	.	.	.	.	.	.
Cf078	40	.	.	.	.	.	.	.	58.25	.	92.77	99.49	96.87	.	77.34	100	99.85	100	.	97.15	100	.	100	99.24	99.28	99.76	.	.	.	98.8	100	99.83	99.94	.	97.28	.	.	.	.	.	.	.	.	.	.	.	.	.	.
Cf079	40	.	.	.	.	.	.	.	.	.	92.77	99.49	96.87	.	77.34	100	99.85	100	.	97.15	100	.	100	99.24	99.28	99.76	.	.	.	98.8	100	99.83	99.94	.	97.28	.	.	.	.	.	.	.	.	.	.	.	.	.	.
Cf081	39	.	.	.	.	.	.	.	.	.	92.77	99.49	96.87	.	77.34	100	99.85	100	.	97.15	100	.	100	99.24	99.28	99.76	.	.	.	98.8	100	99.83	99.94	.	97.28	.	.	.	.	.	.	.	.	.	.	.	.	.	.
Cf084	36	.	.	.	.	.	.	.	58.25	.	90.36	99.49	96.87	.	77.34	100	99.85	100	.	97.15	100	.	100	99.24	99.28	99.76	.	.	.	98.8	100	99.83	99.94	.	97.28	.	.	.	.	.	.	.	.	.	.	.	.	.	.
Cf087	39	.	.	.	.	.	.	.	58.25	.	91.97	99.49	96.87	.	77.34	100	99.85	100	.	97.15	100	.	100	99.24	99.28	99.76	.	.	.	98.8	100	99.83	99.88	.	97.28	.	.	.	.	.	.	.	.	.	.	.	.	.	.
Cf088	37	.	.	.	.	.	.	.	58.25	.	92.77	99.49	96.87	.	77.34	100	99.85	100	.	97.15	100	.	100	99.24	99.28	99.76	.	.	.	98.8	100	99.83	99.94	.	97.2	.	.	.	.	.	.	.	.	.	.	.	.	.	.
Cf093	44	.	.	.	.	.	.	.	.	.	92.77	99.49	96.87	.	77.34	100	99.85	100	.	97.15	100	.	100	99.24	99.28	99.76	.	.	.	98.8	100	99.83	99.94	.	97.28	.	.	.	.	.	.	.	.	.	.	.	.	.	.
Cf094	40	.	.	.	.	.	.	.	58.25	.	92.77	99.49	96.87	.	77.34	100	99.85	100	.	97.15	100	.	100	99.24	99.28	99.76	.	.	.	98.8	100	99.83	99.94	.	97.28	.	.	.	.	.	.	.	.	.	.	.	.	.	.
Cf095	40	.	.	.	.	.	.	.	.	.	92.77	99.49	96.87	.	77.34	100	99.85	100	.	97.15	100	.	100	99.24	99.28	99.76	.	.	.	98.8	100	99.83	99.94	.	97.28	.	.	.	.	.	.	.	.	.	.	.	.	.	.
Cf097	39	.	.	.	.	.	.	.	58.25	.	92.77	99.49	96.87	.	77.34	100	99.85	100	.	96.93	100	.	100	99.24	99.28	99.76	.	.	.	98.8	100	99.83	99.94	.	97.28	.	.	.	.	.	.	.	.	.	.	.	.	.	.
Cf098	40	.	.	.	.	.	.	.	58.25	.	92.77	99.49	96.87	.	77.34	100	99.85	100	.	97.15	100	.	100	99.24	99.28	99.76	.	.	.	98.8	100	99.83	99.94	.	97.28	.	.	.	.	.	.	.	.	.	.	.	.	.	.
Cf099	40	.	.	.	.	.	.	.	58.25	.	92.77	99.49	96.87	.	77.34	100	99.85	100	.	97.15	100	.	100	99.24	99.28	99.76	.	.	.	98.8	100	99.83	99.94	.	97.28	.	.	.	.	.	.	.	.	.	.	.	.	.	.
Cf101	40	.	.	.	.	.	.	.	58.25	.	92.77	99.49	96.87	.	77.34	100	99.85	100	.	97.15	100	.	100	99.24	99.28	99.76	.	.	.	98.8	100	99.83	99.94	.	97.28	.	.	.	.	.	.	.	.	.	.	.	.	.	.
Cf108	39	.	.	.	.	.	.	.	58.25	.	92.77	99.49	96.87	.	77.34	100	99.85	100	.	97.15	100	.	100	99.24	99.28	99.76	.	.	.	98.8	100	99.83	99.94	.	97.28	.	.	.	.	.	.	.	.	.	.	.	.	.	.
Cf111	39	.	.	.	.	.	.	.	.	.	92.77	99.49	96.87	.	77.34	100	99.85	100	.	97.15	100	.	100	99.24	99.28	99.76	.	.	.	98.8	100	99.83	99.94	.	97.28	.	.	.	.	.	.	.	.	.	.	.	.	.	.
Cf112	40	.	.	.	.	.	.	.	58.25	.	92.77	99.49	96.87	.	77.34	100	99.85	100	.	97.15	100	.	100	99.24	99.28	99.76	.	.	.	98.8	100	99.83	99.94	.	97.28	.	.	.	.	.	.	.	.	.	.	.	.	.	.
Cf115	37	.	.	.	.	.	.	.	58.25	.	91.97	99.49	96.87	.	77.34	100	99.85	100	.	97.15	100	.	100	99.24	99.28	99.76	.	.	.	98.8	100	99.83	99.94	.	97.28	.	.	.	.	.	.	.	.	.	.	.	.	.	.
Cf116	38	.	.	.	.	.	.	.	.	.	92.77	99.49	96.87	.	77.34	100	99.85	100	.	97.15	100	.	100	99.24	99.28	99.76	.	.	.	98.8	100	99.83	99.94	.	97.28	.	.	.	.	.	.	.	.	.	.	.	.	.	.
Cf117	49	.	.	.	.	.	.	.	.	.	91.97	99.49	96.87	.	77.34	100	99.85	100	.	97.15	100	.	100	99.24	99.28	99.76	.	.	.	98.8	100	99.83	99.94	.	97.28	.	.	.	.	.	.	.	.	.	.	.	.	.	.
Cf118	37	.	.	.	.	.	.	.	.	.	92.77	99.49	96.87	.	77.34	100	99.85	100	.	97.15	100	.	100	99.24	99.28	99.76	.	.	.	98.8	100	99.83	99.94	.	97.28	.	.	.	.	.	.	.	.	.	.	.	.	.	.
Cf120	37	.	.	.	.	.	.	.	.	.	92.77	99.49	96.87	.	77.34	100	99.85	100	.	97.15	100	.	100	99.24	99.28	99.76	.	.	.	98.8	100	99.83	99.94	.	97.28	.	.	.	.	.	.	.	.	.	.	.	.	.	.
Cf121	50	.	.	.	.	.	.	.	58.25	.	92.77	99.49	96.87	.	77.34	100	99.85	100	.	97.15	100	.	100	99.24	99.28	99.76	.	.	.	98.8	100	99.83	99.94	.	97.76	.	.	.	.	.	.	.	.	.	.	.	.	.	.
Cf122	39	.	.	.	.	.	.	.	58.25	.	92.77	99.49	96.87	.	77.34	100	99.85	100	.	96.93	100	.	100	99.24	99.28	99.76	.	.	.	98.8	100	99.83	99.94	.	97.28	.	.	.	.	.	.	.	.	.	.	.	.	.	.
Cf123	49	.	.	.	.	.	.	.	.	.	91.97	99.49	96.87	.	77.34	100	99.85	100	.	97.15	100	.	100	99.24	99.28	99.76	.	.	.	98.8	100	99.83	99.94	.	97.28	.	.	.	.	.	.	.	.	.	.	.	.	.	.
Cf124	38	.	.	.	.	.	.	.	.	.	91.97	99.49	96.82	.	77.34	100	99.85	100	.	97.15	100	.	100	99.24	99.28	99.76	.	.	.	.	100	99.83	99.94	.	97.28	.	.	.	.	.	.	.	.	.	.	.	.	.	.
Cf125	39	.	.	.	.	.	.	.	.	.	92.77	99.49	96.87	.	77.34	100	99.85	100	.	97.15	100	.	100	99.24	99.28	99.76	.	.	.	98.8	100	99.83	99.94	.	97.76	.	.	.	.	.	.	.	.	.	.	.	.	.	.
Cf128	40	.	.	.	.	.	.	.	.	.	92.77	99.49	96.87	.	77.34	100	99.85	100	.	97.15	100	.	100	99.24	99.28	99.76	.	.	.	98.8	100	99.83	99.94	.	97.28	.	.	.	.	.	.	.	.	.	.	.	.	.	.
Cf132	39	.	.	.	.	.	.	.	58.25	.	91.97	99.49	96.82	.	77.34	100	99.85	100	.	97.15	100	.	100	99.24	99.28	99.76	.	.	.	98.8	100	99.83	99.94	.	97.28	.	.	.	.	.	.	.	.	.	.	.	.	.	.
Cf133	39	.	.	.	.	.	.	.	.	.	90.36	99.49	96.87	.	77.34	100	99.85	100	.	97.15	100	.	100	99.24	99.28	99.76	.	.	.	98.8	100	99.83	99.94	.	97.28	.	.	.	.	.	.	.	.	.	.	.	.	.	.
Cf134	39	.	.	.	.	.	.	.	58.25	.	92.77	99.49	96.87	.	77.34	100	99.85	100	.	97.15	100	.	100	99.24	99.28	99.76	.	.	.	98.8	100	99.83	99.94	.	97.76	.	.	.	.	.	.	.	.	.	.	.	.	.	.
Cf135	40	.	.	.	.	.	.	.	.	.	92.77	99.49	96.87	.	77.34	100	99.85	100	.	97.15	100	.	100	99.24	99.28	99.76	.	.	.	98.8	100	99.83	99.94	.	97.28	.	.	.	.	.	.	.	.	.	.	.	.	.	.
Cf136	39	.	.	.	.	.	.	.	58.25	.	92.77	99.49	96.87	.	77.34	100	99.85	100	.	97.15	100	.	100	99.24	99.28	99.76	.	.	.	98.8	100	99.83	99.13	.	97.28	.	.	.	.	.	.	.	.	.	.	.	.	.	.
Cf138	40	.	.	.	.	.	.	.	.	.	92.77	99.49	96.87	.	77.34	100	99.85	100	.	97.15	100	.	100	99.24	99.28	99.76	.	.	.	98.8	100	99.83	99.94	.	97.28	.	.	.	.	.	.	.	.	.	.	.	.	.	.
Cf140	40	.	.	.	.	.	.	.	.	.	92.77	99.49	96.87	.	77.34	100	99.85	100	.	97.15	100	.	100	99.24	99.28	99.76	.	.	.	98.8	100	99.83	99.94	.	97.28	.	.	.	.	.	.	.	.	.	.	.	.	.	.
Cf141	41	.	.	.	.	.	.	.	58.25	.	91.97	99.49	96.87	.	77.34	100	99.85	100	.	97.15	100	.	100	99.24	99.28	99.76	.	.	.	98.8	100	99.83	99.94	.	97.28	.	.	.	.	.	.	.	.	.	.	.	.	.	.
Cf145	40	.	.	.	.	.	.	.	.	.	91.97	99.49	96.87	.	77.34	100	99.85	100	.	97.15	100	.	100	99.24	99.28	99.76	.	.	.	98.66	100	99.83	99.94	.	97.28	.	.	.	.	.	.	.	.	.	.	.	.	.	.
Cf146	40	.	.	.	.	.	.	.	.	.	92.77	99.49	96.87	.	77.34	100	99.85	100	.	97.15	100	.	100	99.24	99.28	99.76	.	.	.	98.8	100	99.83	99.94	.	97.28	.	.	.	.	.	.	.	.	.	.	.	.	.	.
Cf224	39	.	.	.	.	.	.	.	.	.	89.56	99.49	96.87	.	77.34	100	99.85	100	.	97.15	100	.	100	99.24	99.28	99.76	.	.	.	98.8	100	99.83	99.94	.	97.28	.	.	.	.	.	.	.	.	.	.	.	.	.	.
Cf236	40	.	.	.	.	.	.	.	.	.	91.97	99.49	96.87	.	77.34	100	99.85	100	.	97.15	100	.	100	99.24	99.28	99.76	.	.	.	98.8	100	99.83	99.94	.	97.28	.	.	.	.	.	.	.	.	.	.	.	.	.	.
CK180	58	.	.	.	.	.	.	.	56.64	.	91.97	99.49	96.92	98.35	78.35	98.99	99.78	100	99.52	99.12	100	.	100	100	100	100	.	.	.	99.87	99.53	99.75	99.13	98.27	98.08	.	.	.	.	.	.	.	.	.	.	.	.	.	.
CK181	58	.	.	.	.	.	.	.	56.64	.	91.97	99.49	96.92	98.45	78.35	98.99	99.78	100	99.52	99.12	100	.	100	100	100	100	.	.	.	99.87	99.53	99.83	99.13	98.43	98.08	.	.	.	.	.	.	.	.	.	.	.	.	.	.
CK182	57	.	.	.	.	.	.	.	56.64	.	91.97	99.49	96.92	98.35	78.35	98.99	99.93	100	99.52	99.12	100	.	100	100	100	100	.	.	.	99.87	99.53	99.83	99.13	98.43	98.08	.	.	.	.	.	.	.	.	.	.	.	.	.	.
CK183	58	.	.	.	.	.	.	.	56.64	.	91.97	99.49	96.92	98.45	78.35	98.99	99.78	100	99.52	99.12	100	.	100	100	100	100	.	.	.	99.87	99.53	99.83	99.13	98.43	98.08	.	.	.	.	.	.	.	.	.	.	.	.	.	.
CK184	59	.	.	.	.	.	.	.	56.64	.	91.97	99.49	96.92	98.35	78.35	98.99	99.78	100	99.52	99.12	100	.	100	100	100	100	.	.	.	99.87	99.53	99.75	99.13	98.35	98.08	.	.	.	.	.	.	.	.	.	.	.	.	.	.
CK185	59	.	.	.	.	.	.	.	56.64	.	91.97	99.49	96.92	98.35	78.35	98.99	99.78	100	99.52	99.12	100	.	100	100	100	100	.	.	.	99.87	99.53	99.75	99.13	98.35	98.08	.	.	.	.	.	.	.	.	.	.	.	.	.	.
CK186	58	.	.	.	.	.	.	.	56.64	.	91.97	99.49	96.92	98.35	78.35	98.99	99.93	100	99.52	99.12	100	.	100	100	100	100	.	.	.	99.87	99.53	99.83	99.13	98.43	98.08	.	.	.	.	.	.	.	.	.	.	.	.	.	.
CK187	57	.	.	.	.	.	.	.	56.64	.	91.97	99.49	96.92	98.35	78.35	98.99	99.93	100	99.52	99.12	100	.	100	100	100	100	.	.	.	99.87	99.53	99.83	99.13	98.43	98.08	.	.	.	.	.	.	.	.	.	.	.	.	.	.
CK188	59	.	.	.	.	.	.	.	56.64	97.81	.	99.49	96.92	98.35	78.35;78.35	98.99	99.78;59.12	100	99.52	99.12	100	.	100	100	100	100	.	.	.	99.73	99.53	99.83	99.13	98.43	98.08	.	.	.	.	.	.	.	.	.	.	.	.	.	.
CK189	57	.	.	.	.	.	.	.	56.64	.	91.97	99.49	96.92	98.35	78.35	98.99	99.78	100	99.52	99.12	100	.	100	100	100	100	.	.	.	99.87	99.53	99.83	99.13	98.27	98.08	.	.	.	.	.	.	.	.	.	.	.	.	.	.
CK190	57	.	.	.	.	.	.	.	56.64	.	91.97	99.49	96.92	98.35	78.35	98.99	99.78	100	99.52	99.12	100	.	100	100	100	100	.	.	.	99.87	99.53	99.83	99.13	98.43	98.08	.	.	.	.	.	.	.	.	.	.	.	.	.	.
CK191	59	.	.	.	.	.	.	.	56.64	.	91.97	99.49	96.92	98.35	78.35	98.99	99.78	100	99.52	99.12	100	.	100	100	100	100	.	.	.	99.87	99.53	99.83	99.13	98.48	97.84	.	.	.	.	.	.	.	.	.	.	.	.	.	.
CK192	57	.	.	.	.	.	.	.	56.64	.	91.97	99.49	96.92	98.35	78.35	98.99	99.93	100	99.52	99.12	100	.	100	100	100	100	.	.	.	99.87	99.53	99.83	99.13	98.43	98.08	.	.	.	.	.	.	.	.	.	.	.	.	.	.
CK193	57	.	.	.	.	.	.	.	56.64	.	91.97	99.49	96.92	98.35	78.35	98.99	99.93	100	99.52	99.12	100	.	100	100	100	100	.	.	.	99.87	99.53	99.83	99.13	98.43	98.08	.	.	.	.	.	.	.	.	.	.	.	.	.	.
CK194	58	.	.	.	.	.	.	.	56.64	.	91.97	99.49	96.92	98.35	78.35	98.99	99.93	100	99.52	99.12	100	.	100	100	100	100	.	.	.	99.87	99.53	99.83	99.13	98.48	98.08	.	.	.	.	.	.	.	.	.	.	.	.	.	.
CK195	58	.	.	.	.	.	.	.	56.64	.	91.97	99.49	96.92	98.35	78.35	98.99	99.78	100	99.52	99.12	100	.	100	100	100	100	.	.	.	99.87	99.53	99.83	99.13	98.48	98.08	.	.	.	.	.	.	.	.	.	.	.	.	.	.
CK196	57	.	.	.	.	.	.	.	56.64	.	91.97	99.49	96.92	98.35	78.35	98.99	99.93	100	99.52	99.12	100	.	100	100	100	100	.	.	.	99.87	99.53	99.83	99.13	98.43	98.08	.	.	.	.	.	.	.	.	.	.	.	.	.	.
CK197	57	.	.	.	.	.	.	.	56.64	.	91.97	99.49	96.92	98.35	78.35	98.99	99.93	100	99.52	99.12	100	.	100	100	100	100	.	.	.	99.87	99.53	99.83	99.13	98.43	98.08	.	.	.	.	.	.	.	.	.	.	.	.	.	.
CK198	55	.	.	.	.	.	.	.	56.64	.	91.97	99.49	96.92	98.35	78.35	98.99	99.78	100	99.52	99.12	100	.	100	100	100	100	.	.	.	99.87	99.53	99.83	99.13	98.43	98.08	.	.	.	.	.	.	.	.	.	.	.	.	.	.
CK199	55	.	.	.	.	.	.	.	56.64	.	.	99.49	96.92	98.35	78.35	98.99	99.78	100	99.52	99.12	100	.	100	100	100	100	.	.	.	99.73	99.53	99.83	99.13	98.22	98.08	.	.	.	.	.	.	.	.	.	.	.	.	.	.
CK200	55	.	.	.	.	.	.	.	56.64	.	.	99.49	96.92	98.35	78.35	98.99	99.78	100	99.52	99.12	100	.	100	100	100	100	.	.	.	99.73	99.53	99.83	99.13	98.22	98.08	.	.	.	.	.	.	.	.	.	.	.	.	.	.
CK201	58	.	.	.	.	.	.	.	56.64	.	91.97	99.49	96.92	98.45	78.35	98.99	99.78	100	99.52	99.12	100	.	100	100	100	100	.	.	.	99.87	99.53	99.83	99.13	98.43	98.08	.	.	.	.	.	.	.	.	.	.	.	.	.	.
CK202	58	.	.	.	.	.	.	.	56.64	.	91.97	99.49	96.92	98.35	78.35	98.99	99.93	100	99.04	99.12	100	.	100	100	100	100	.	.	.	99.87	99.53	99.83	99.13	98.43	98.32	.	.	.	.	.	.	.	.	.	.	.	.	.	.
CK203	57	.	.	.	.	.	.	.	56.64	.	91.97	99.49	96.92	98.35	78.35	98.99	99.93	100	99.52	99.12	100	.	100	100	100	100	.	.	.	99.87	99.53	99.83	99.13	98.43	98.08	.	.	.	.	.	.	.	.	.	.	.	.	.	.
CK204	58	.	.	.	.	.	.	.	56.64	.	91.97	99.49	96.92	98.45	78.35	98.99	99.78	100	99.52	99.12	100	.	100	100	100	100	.	.	.	99.87	99.53	99.83	99.13	98.43	98.08	.	.	.	.	.	.	.	.	.	.	.	.	.	.
CK205	58	.	.	.	.	.	.	.	56.64	.	91.97	99.49	96.92	98.35	78.35	98.99	99.78	100	99.52	99.12	100	.	100	100	100	100	.	.	.	99.87	99.53	99.83	99.13	98.48	98.08	.	.	.	.	.	.	.	.	.	.	.	.	.	.
CK206	58	.	.	.	.	.	.	.	56.64	.	91.97	99.49	96.92	98.35	78.35	98.99	99.93	100	99.52	99.12	100	.	100	100	100	100	.	.	.	99.87	99.53	99.83	99.13	98.43	98.08	.	.	.	.	.	.	.	.	.	.	.	.	.	.
CK207	58	.	.	.	.	.	.	.	56.64	.	91.97	99.49	96.92	98.35	78.35	98.99	99.93	100	99.52	99.12	100	.	100	100	100	100	.	.	.	99.87	99.53	99.83	99.13	98.27	98.08	.	.	.	.	.	.	.	.	.	.	.	.	.	.
Cm038	41	.	.	.	.	.	.	.	.	97.62	.	98.97	.	96.6	76.94	100	99.85	100	99.04	.	100	95.11	99.54	99.24	99.28	99.76	.	.	.	99.2	100	99.75	99.94	98.94	98	.	.	.	.	.	.	.	.	.	.	.	.	.	.
Cm046	40	.	.	.	.	.	.	.	.	.	.	98.97	.	96.6	76.94	100	99.85	100	99.04	.	100	95.11	99.54	99.24	99.28	99.76	.	.	.	99.2	100	99.75	99.94	99.1	98	.	.	.	.	.	.	.	.	.	.	.	.	.	.
Cpa228	35	.	.	.	.	.	.	.	56.79	.	.	99.23	97.02	95.43	77.34	100	99.93	100	.	.	100	.	99.54	100	99.04	99.76	.	.	.	98.93	99.53	99.66	99.88	98.09	97.28	.	.	.	.	.	.	.	.	.	.	.	.	.	.
Cpo012	36	.	.	.	.	.	.	.	.	.	91.97	99.49	.	.	77.34	100	98.51	100	.	.	100	.	100	100	99.28	99.76	.	.	.	98.8	100	99.83	99.94	.	97.36	.	.	.	.	.	.	.	.	.	.	.	.	.	.
Cpo015	32	.	.	.	.	.	.	.	.	.	91.97	99.49	.	.	.	.	.	.	.	.	100	.	100	100	99.28	99.76	.	.	.	98.8	100	99.83	99.94	.	97.36	.	.	.	.	.	.	.	.	.	.	.	.	.	.
Cpo030	36	.	.	.	.	.	.	.	.	.	91.97	99.49	96.87	95.43	77.34	100	99.85	100	.	.	100	.	100	100	99.28	99.76	.	.	.	98.8	100	99.83	99.81	.	97.28	.	.	.	.	.	.	.	.	.	.	.	.	.	.
Cpo032	32	.	.	.	.	.	.	.	.	.	91.97	99.49	96.87	.	.	.	.	.	.	.	100	.	100	100	99.28	99.76	.	.	.	98.8	100	99.83	99.94	.	97.36	.	.	.	.	.	.	.	.	.	.	.	.	.	.
Cpo035	36	.	.	.	.	.	.	.	.	.	91.97	99.49	96.87	.	77.34	100	98.51	100	.	.	100	.	100	100	99.28	99.76	.	.	.	98.8	100	99.83	99.88	.	97.36	.	.	.	.	.	.	.	.	.	.	.	.	.	.
Cpo037	31	.	.	.	.	.	.	.	.	.	91.97	99.49	96.87	.	77.34	100	99.85	100	.	.	100	.	100	100	99.28	99.76	.	.	.	98.8	100	99.83	99.81	.	97.36	.	.	.	.	.	.	.	.	.	.	.	.	.	.
Cpo040	33	.	.	.	.	.	.	.	.	.	91.97	99.49	96.87	.	.	.	.	.	.	.	100	.	100	100	99.28	99.76	.	.	.	98.93	100	99.83	99.94	.	97.36	.	.	.	.	.	.	.	.	.	.	.	.	.	.
Cpo044	35	.	.	.	.	.	.	.	.	.	91.97	82.56	96.87	.	77.34	100	99.85	100	.	.	100	.	100	100	99.28	99.76	.	.	.	98.8	100	99.83	99.94	.	97.28	.	.	.	.	.	.	.	.	.	.	.	.	.	.
Cpo045	36	.	.	.	.	.	.	.	.	.	91.97	99.49	96.87	.	77.34	100	98.51	100	.	.	100	.	100	100	99.28	99.76	.	.	.	98.8	100	99.83	99.88	.	97.36	.	.	.	.	.	.	.	.	.	.	.	.	.	.
Cpo060	35	.	.	.	.	.	.	.	.	.	91.97	99.49	96.87	.	77.34	100	99.85	100	.	.	100	.	100	100	99.28	99.76	.	.	.	98.8	100	99.83	99.81	.	97.36	.	.	.	.	.	.	.	.	.	.	.	.	.	.
Cpo061	36	.	.	.	.	.	.	.	.	.	91.97	99.49	96.76	.	77.34	100	98.51	100	.	.	100	.	100	100	99.28	99.76	.	.	.	98.8	100	99.83	99.94	.	97.36	.	.	.	.	.	.	.	.	.	.	.	.	.	.
Cpo065	37	.	.	.	.	.	.	.	.	.	91.97	99.49	96.87	.	77.34	100	98.51	100	.	.	100	.	100	100	99.28	99.76	.	.	.	98.8	100	99.83	99.94	.	97.36	.	.	.	.	.	.	.	.	.	.	.	.	.	.
Cpo069	36	.	.	.	.	.	.	.	.	.	91.97	99.49	96.87	.	77.34	100	98.51	100	.	.	100	.	100	100	99.28	99.76	.	.	.	98.8	100	99.83	99.94	.	97.36	.	.	.	.	.	.	.	.	.	.	.	.	.	.
Cpo071	36	.	.	.	.	.	.	.	.	.	89.56	99.49	96.87	.	77.34	100	98.51	100	.	.	100	.	100	100	99.28	99.76	.	.	.	98.8	100	99.83	99.94	.	97.28	.	.	.	.	.	.	.	.	.	.	.	.	.	.
Cpo073	37	.	.	.	.	.	.	.	.	.	91.97	99.49	96.87	.	77.34	100	99.85	100	.	98.68	100	.	100	100	99.28	99.76	.	.	.	98.8	100	99.83	99.81	.	97.36	.	.	.	.	.	.	.	.	.	.	.	.	.	.
Cpo074	36	.	.	.	.	.	.	.	.	.	91.97	99.49	96.87	.	77.34	100	98.51	100	.	.	100	.	100	100	99.28	99.76	.	.	.	98.8	100	99.83	99.94	.	97.36	.	.	.	.	.	.	.	.	.	.	.	.	.	.
Cpo085	32	.	.	.	.	.	.	.	.	.	91.97	99.49	96.87	.	.	.	.	.	.	.	100	.	100	100	99.28	99.76	.	.	.	98.8	100	99.83	100	.	97.36	.	.	.	.	.	.	.	.	.	.	.	.	.	.
Cpo086	36	.	.	.	.	.	.	.	.	.	91.97	99.49	96.87	.	77.34	100	99.85	100	.	.	100	.	100	100	99.28	99.76	.	.	.	98.8	100	99.83	99.81	.	97.36	.	.	.	.	.	.	.	.	.	.	.	.	.	.
Cpo089	36	.	.	.	.	.	.	.	.	.	91.97	99.49	96.87	.	77.34	100	99.85	100	.	.	100	.	100	100	99.28	99.76	.	.	.	98.8	100	99.83	99.81	.	97.36	.	.	.	.	.	.	.	.	.	.	.	.	.	.
Cpo090	46	.	.	.	.	.	.	.	.	.	91.97	99.49	96.82	.	77.34	100	99.85	100	.	.	100	.	100	100	99.28	100	.	.	.	98.8	100	99.83	99.81	.	97.28	.	.	.	.	.	.	.	.	.	.	.	.	.	.
Cpo091	36	.	.	.	.	.	.	.	.	.	91.97	99.49	96.87	.	77.34	100	99.85	100	.	.	100	.	100	100	99.28	99.76	.	.	.	98.8	100	99.83	99.94	.	97.36	.	.	.	.	.	.	.	.	.	.	.	.	.	.
Cpo100	37	.	.	.	.	.	.	.	.	.	91.97	99.49	96.87	.	77.34	100	98.51	100	.	.	100	.	100	100	99.28	99.76	.	.	.	98.8	100	99.83	99.94	.	97.36	.	.	.	.	.	.	.	.	.	.	.	.	.	.
Cpo102	37	.	.	.	.	.	.	.	.	.	91.97	99.49	96.87	.	77.34	100	98.51	100	.	.	100	.	100	100	99.28	99.76	.	.	.	98.8	100	99.83	99.94	.	97.36	.	.	.	.	.	.	.	.	.	.	.	.	.	.
Cpo103	36	.	.	.	.	.	.	.	.	.	91.97	99.49	96.87	.	77.34	100	99.85	100	.	.	100	.	100	100	99.28	99.76	.	.	.	98.8	100	99.83	99.81	.	97.36	.	.	.	.	.	.	.	.	.	.	.	.	.	.
Cpo107	35	.	.	.	.	.	.	.	.	.	91.97	99.49	96.87	.	76.13	100	98.51	100	.	.	100	.	100	100	99.28	99.76	.	.	.	98.93	100	99.83	99.94	.	97.36	.	.	.	.	.	.	.	.	.	.	.	.	.	.
Cpo109	35	.	.	.	.	.	.	.	.	.	91.97	99.49	96.87	.	77.34	100	99.85	100	.	.	100	.	100	100	99.28	99.76	.	.	.	98.8	100	99.83	99.81	.	97.36	.	.	.	.	.	.	.	.	.	.	.	.	.	.
Cpo113	36	.	.	.	.	.	.	.	.	.	91.97	99.49	96.87	.	77.34	100	99.85	100	.	.	100	.	100	100	99.28	99.76	.	.	.	98.8	100	99.83	99.81	.	97.36	.	.	.	.	.	.	.	.	.	.	.	.	.	.
Cpo114	37	.	.	.	.	.	.	.	.	.	91.97	99.49	96.87	.	77.34	100	98.51	100	.	.	100	.	100	100	99.28	99.76	.	.	.	98.8	100	99.83	99.94	.	97.28	.	.	.	.	.	.	.	.	.	.	.	.	.	.
Cpo126	36	.	.	.	.	.	.	.	.	.	91.97	99.49	96.87	.	77.34	100	98.51	100	.	.	100	.	100	100	99.28	99.76	.	.	.	98.8	99.65	99.83	99.94	.	97.36	.	.	.	.	.	.	.	.	.	.	.	.	.	.
Cpo131	35	.	.	.	.	.	.	.	.	.	91.97	99.49	96.87	.	77.34	100	99.85	100	.	.	100	.	100	100	99.28	99.76	.	.	.	98.8	100	99.83	99.81	.	97.36	.	.	.	.	.	.	.	.	.	.	.	.	.	.
Cpo137	35	.	.	.	.	.	.	.	.	.	91.97	99.49	96.87	.	77.34	100	99.85	100	.	.	100	.	100	100	99.28	99.76	.	.	.	98.8	100	99.83	99.94	.	97.28	.	.	.	.	.	.	.	.	.	.	.	.	.	.
Cpo142	39	.	.	.	.	.	.	.	.	.	91.97	99.49	96.87	95.43	77.34	100	99.85	100	.	.	100	.	100	100	99.28	99.76	.	.	.	98.8	100	99.83	99.81	.	97.28	.	.	.	.	.	.	.	.	.	.	.	.	.	.
Cpo147	35	.	.	.	.	.	.	.	.	.	91.97	99.49	96.87	.	77.34	100	99.85	100	.	.	100	.	100	100	99.28	99.76	.	.	.	98.8	100	99.83	99.81	.	97.36	.	.	.	.	.	.	.	.	.	.	.	.	.	.
Cpo148	36	.	.	.	.	.	.	.	.	.	91.97	99.49	96.87	.	77.34	100	98.51	100	.	.	100	.	100	100	99.28	99.76	.	.	.	98.8	100	99.83	99.94	.	97.36	.	.	.	.	.	.	.	.	.	.	.	.	.	.
Cpo150	32	.	.	.	.	.	.	.	.	.	91.97	99.49	96.87	.	.	.	.	.	.	.	100	.	100	100	99.28	99.76	.	.	.	98.8	100	99.83	99.94	.	97.36	.	.	.	.	.	.	.	.	.	.	.	.	.	.
Cpo221	36	.	.	.	.	.	.	.	.	.	91.97	99.49	96.87	.	77.34	100	99.85	100	.	.	100	.	100	100	99.28	99.76	.	.	.	98.8	100	99.83	99.81	.	97.36	.	.	.	.	.	.	.	.	.	.	.	.	.	.
Cs237	35	.	.	.	.	.	.	.	56.84	.	.	99.74	.	.	.	.	.	.	.	99.12	100	93.27	99.39	81.82	98.56	100	.	.	.	99.2	99.77	99.92	99.32	98.38	97.36	.	.	.	.	.	.	.	.	.	.	.	.	.	.
Ct235	35	.	.	.	.	.	.	.	.	.	88.35	99.49	.	.	.	.	.	.	.	100	100	98.17	100	98.48	100	100	.	.	.	99.6	99.18	99.83	98.76	98.38	98.08	.	.	.	.	.	.	.	.	.	.	.	.	.	.
Cu096	42	.	.	.	.	.	.	.	.	.	91.97	99.23	97.02	.	.	.	.	.	.	97.15	100	.	100	98.48	99.28	99.76	.	.	.	99.33	100	99.75	99.94	.	98	.	.	.	.	.	.	.	.	.	.	.	.	.	.
Cu231	50	.	.	.	.	.	.	.	58.35	.	91.97	99.49	97.07	.	.	.	.	.	.	97.15	100	.	100	98.48	99.28	99.76	.	.	.	99.33	100	99.75	99.94	99.67	98	.	.	.	.	.	.	.	.	.	.	.	.	.	.
Cu233	35	.	.	.	.	.	.	.	57.08	.	89.56	99.49	97.23	95.34	76.94	100	99.93	100	.	.	100	.	100	100	99.04	99.76	.	.	.	99.33	100	99.66	99.94	98.27	97.44	.	.	.	.	.	.	.	.	.	.	.	.	.	.
Cy070	36	.	.	.	.	.	.	.	57.08	.	.	99.49	97.02	95.43	76.13	100	99.85	100	.	98.68	100	.	79.26	100	99.04	99.76	.	.	.	99.33	99.53	99.92	99.88	98.25	97.28	.	.	.	.	.	.	.	.	.	.	.	.	.	.
Cy082	36	.	.	.	.	.	.	.	56.89	.	.	99.49	96.82	95.43	77.34	100	99.85	100	.	98.68	100	.	99.54	100	99.04	99.76	.	.	.	99.33	99.53	99.92	99.88	98.25	97.44	.	.	.	.	.	.	.	.	.	.	.	.	.	.
Cy230	30	.	.	.	.	.	.	.	57.08	.	89.56	99.49	97.02	95.43	77.34	100	99.85	100	.	98.68	100	.	99.54	100	99.04	99.76	.	98.29	.	99.33	99.53	.	99.88	.	.	.	.	.	.	.	.	.	.	.	.	.	.	.	.
Cy232	37	.	.	.	.	.	.	.	57.08	.	89.56	99.49	97.02	95.43	77.34	100	99.85	100	.	98.68	100	.	99.54	100	99.04	99.76	.	.	.	99.33	99.53	99.92	99.88	98.02	97.28	.	.	.	.	.	.	.	.	.	.	.	.	.	.
Cy234	37	.	.	.	.	.	.	.	57.08	.	89.56	99.49	97.02	95.43	77.34	100	99.85	100	.	98.68	100	.	99.54	100	99.04	99.76	.	.	.	99.33	99.53	99.92	99.88	98.02	97.28	.	.	.	.	.	.	.	.	.	.	.	.	.	.
[truncated: 110 more columns]

## Sheet: Resfinder
#FILE	NUM_FOUND	ARR-3_4	aac(3)-IIb_1	aac(3)-IId_1	aac(3)-IVa_1	aac(6')-IIc_1	aac(6')-Ib-cr_1	aac(6')-If_1	aadA15_1	aadA16_1	aadA2_1	aadA5_1	ant(3'')-Ia_1	aph(3'')-Ib_2	aph(3'')-Ib_5	aph(3')-IIa_2	aph(3')-Ia_1	aph(3')-Ia_2	aph(3')-Ia_7	aph(4)-Ia_1	aph(6)-Id_1	blaCFE-1_1	blaCKO-1_1	blaCMY-100_1	blaCMY-101_1	blaCMY-104_1	blaCMY-109_1	blaCMY-116_1	blaCMY-117_1	blaCMY-118_1	blaCMY-119_1	blaCMY-124_1	blaCMY-125_1	blaCMY-128_1	blaCMY-129_1	blaCMY-135_1	blaCMY-144_1	blaCMY-150_1	blaCMY-152_1	blaCMY-26_1	blaCMY-2_1	blaCMY-34_1	blaCMY-35_1	blaCMY-37_1	blaCMY-39_1	blaCMY-40_1	blaCMY-46_1	blaCMY-48_1	blaCMY-49_1
CK180	2	.	.	.	.	.	.	.	.	.	.	.	.	.	.	.	.	.	.	.	.	.	.	.	.	.	.	.	.	.	.	.	.	.	.	.	.	.	.	.	.	.	.	.	.	.	.	.	.
CK181	2	.	.	.	.	.	.	.	.	.	.	.	.	.	.	.	.	.	.	.	.	.	99.67	.	.	.	.	.	.	.	.	.	.	.	.	.	.	.	.	.	.	.	.	.	.	.	.	.	.
CK182	2	.	.	.	.	.	.	.	.	.	.	.	.	.	.	.	.	.	.	.	.	.	.	.	.	.	.	.	.	.	.	.	.	.	.	.	.	.	.	.	.	.	.	.	.	.	.	.	.
CK183	3	.	.	.	.	.	.	.	.	.	.	.	82.3	.	.	.	.	.	.	.	.	.	99.67	.	.	.	.	.	.	.	.	.	.	.	.	.	.	.	.	.	.	.	.	.	.	.	.	.	.
CK184	3	.	.	.	.	.	.	.	.	.	.	.	.	.	.	.	.	.	.	.	.	.	100	.	.	.	.	.	.	.	.	.	.	.	.	.	.	.	.	.	.	.	.	.	.	.	.	.	.
CK185	3	.	.	.	.	.	.	.	.	.	.	.	.	.	.	.	.	.	.	.	.	.	100	.	.	.	.	.	.	.	.	.	.	.	.	.	.	.	.	.	.	.	.	.	.	.	.	.	.
CK186	2	.	.	.	.	.	.	.	.	.	.	.	.	.	.	.	.	.	.	.	.	.	.	.	.	.	.	.	.	.	.	.	.	.	.	.	.	.	.	.	.	.	.	.	.	.	.	.	.
CK187	2	.	.	.	.	.	.	.	.	.	.	.	.	.	.	.	.	.	.	.	.	.	.	.	.	.	.	.	.	.	.	.	.	.	.	.	.	.	.	.	.	.	.	.	.	.	.	.	.
CK188	2	.	.	.	.	.	.	.	.	.	.	.	.	.	.	.	.	.	.	.	.	.	99.67	.	.	.	.	.	.	.	.	.	.	.	.	.	.	.	.	.	.	.	.	.	.	.	.	.	.
CK189	2	.	.	.	.	.	.	.	.	.	.	.	.	.	.	.	.	.	.	.	.	.	.	.	.	.	.	.	.	.	.	.	.	.	.	.	.	.	.	.	.	.	.	.	.	.	.	.	.
CK190	2	.	.	.	.	.	.	.	.	.	.	.	.	.	.	.	.	.	.	.	.	.	.	.	.	.	.	.	.	.	.	.	.	.	.	.	.	.	.	.	.	.	.	.	.	.	.	.	.
CK191	3	.	.	.	.	.	.	.	.	.	.	.	.	.	.	.	.	.	.	.	.	.	.	.	.	.	.	.	.	.	.	.	.	.	.	.	.	.	.	.	.	.	.	.	.	.	.	.	.
CK192	2	.	.	.	.	.	.	.	.	.	.	.	.	.	.	.	.	.	.	.	.	.	.	.	.	.	.	.	.	.	.	.	.	.	.	.	.	.	.	.	.	.	.	.	.	.	.	.	.
CK193	2	.	.	.	.	.	.	.	.	.	.	.	.	.	.	.	.	.	.	.	.	.	.	.	.	.	.	.	.	.	.	.	.	.	.	.	.	.	.	.	.	.	.	.	.	.	.	.	.
CK194	2	.	.	.	.	.	.	.	.	.	.	.	.	.	.	.	.	.	.	.	.	.	.	.	.	.	.	.	.	.	.	.	.	.	.	.	.	.	.	.	.	.	.	.	.	.	.	.	.
CK195	3	.	.	.	.	.	.	.	.	.	.	.	.	.	.	.	.	.	.	.	.	.	100	.	.	.	.	.	.	.	.	.	.	.	.	.	.	.	.	.	.	.	.	.	.	.	.	.	.
CK196	2	.	.	.	.	.	.	.	.	.	.	.	.	.	.	.	.	.	.	.	.	.	.	.	.	.	.	.	.	.	.	.	.	.	.	.	.	.	.	.	.	.	.	.	.	.	.	.	.
CK197	10	.	.	.	.	.	.	.	.	.	.	.	.	.	100	.	.	.	.	.	100	.	.	.	.	.	.	.	.	.	.	.	.	.	.	.	.	.	.	.	100	.	.	.	.	.	.	.	.
CK198	2	.	.	.	.	.	.	.	.	.	.	.	.	.	.	.	.	.	.	.	.	.	100	.	.	.	.	.	.	.	.	.	.	.	.	.	.	.	.	.	.	.	.	.	.	.	.	.	.
CK199	2	.	.	.	.	.	.	.	.	.	.	.	.	.	.	.	.	.	.	.	.	.	100	.	.	.	.	.	.	.	.	.	.	.	.	.	.	.	.	.	.	.	.	.	.	.	.	.	.
CK200	2	.	.	.	.	.	.	.	.	.	.	.	.	.	.	.	.	.	.	.	.	.	100	.	.	.	.	.	.	.	.	.	.	.	.	.	.	.	.	.	.	.	.	.	.	.	.	.	.
CK201	2	.	.	.	.	.	.	.	.	.	.	.	.	.	.	.	.	.	.	.	.	.	99.67	.	.	.	.	.	.	.	.	.	.	.	.	.	.	.	.	.	.	.	.	.	.	.	.	.	.
CK202	2	.	.	.	.	.	.	.	.	.	.	.	.	.	.	.	.	.	.	.	.	.	.	.	.	.	.	.	.	.	.	.	.	.	.	.	.	.	.	.	.	.	.	.	.	.	.	.	.
CK203	2	.	.	.	.	.	.	.	.	.	.	.	.	.	.	.	.	.	.	.	.	.	.	.	.	.	.	.	.	.	.	.	.	.	.	.	.	.	.	.	.	.	.	.	.	.	.	.	.
CK204	2	.	.	.	.	.	.	.	.	.	.	.	.	.	.	.	.	.	.	.	.	.	99.67	.	.	.	.	.	.	.	.	.	.	.	.	.	.	.	.	.	.	.	.	.	.	.	.	.	.
CK205	3	.	.	.	.	.	.	.	.	.	.	.	.	.	.	.	.	.	.	.	.	.	100	.	.	.	.	.	.	.	.	.	.	.	.	.	.	.	.	.	.	.	.	.	.	.	.	.	.
CK206	2	.	.	.	.	.	.	.	.	.	.	.	.	.	.	.	.	.	.	.	.	.	.	.	.	.	.	.	.	.	.	.	.	.	.	.	.	.	.	.	.	.	.	.	.	.	.	.	.
CK207	2	.	.	.	.	.	.	.	.	.	.	.	.	.	.	.	.	.	.	.	.	.	.	.	.	.	.	.	.	.	.	.	.	.	.	.	.	.	.	.	.	.	.	.	.	.	.	.	.
Ca225	4	.	.	.	.	.	.	.	.	.	.	.	.	.	.	.	.	.	.	.	.	.	.	.	.	.	.	.	.	.	.	.	.	.	.	.	.	.	.	.	.	.	.	.	.	.	.	.	.
Ca226	4	.	.	.	.	.	.	.	.	.	.	.	.	.	.	.	.	.	.	.	.	.	.	.	.	.	.	.	.	.	.	.	.	.	.	.	.	.	.	.	.	.	.	.	.	.	.	.	.
Cb002	10	.	.	.	.	.	.	.	.	.	97.92	.	.	99.88	.	.	.	.	.	.	100	.	.	.	.	.	.	.	.	.	.	.	.	.	.	.	.	.	.	.	.	.	.	.	.	.	.	.	.
Cb003	3	.	.	.	.	.	.	.	.	.	.	.	.	.	.	.	.	.	.	.	.	.	.	.	.	.	.	.	.	.	.	.	.	.	.	.	.	.	.	.	.	.	.	.	.	.	.	.	.
Cb004	3	.	.	.	.	.	.	.	.	.	.	.	.	.	.	.	.	.	.	.	.	.	.	100	.	.	.	.	.	.	.	.	.	.	.	.	.	.	.	.	.	.	.	.	.	.	.	.	.
Cb005	16	90.79	.	100	.	.	100	.	.	100	.	.	.	.	100	.	.	.	.	.	100	.	.	.	.	.	.	.	.	.	.	.	.	.	.	.	.	.	.	.	.	.	.	.	.	.	.	.	.
Cb007	2	.	.	.	.	.	.	.	.	.	.	.	.	.	.	.	.	.	.	.	.	.	.	.	.	.	.	.	.	.	.	.	.	.	.	.	.	.	.	.	.	.	.	.	.	.	.	.	.
Cb008	3	.	.	.	.	.	.	.	.	.	.	.	.	.	.	.	.	.	.	.	.	.	.	.	.	.	.	.	.	.	.	.	.	.	.	.	.	.	.	.	.	.	.	.	.	.	.	.	.
Cb009	2	.	.	.	.	.	.	.	.	.	.	.	.	.	.	.	.	.	.	.	.	.	.	.	.	.	.	.	.	.	.	.	.	.	.	.	.	.	.	.	.	.	.	.	.	.	.	.	.
Cb010	4	.	.	.	.	.	.	.	.	.	.	.	.	.	.	.	.	.	.	.	.	.	.	.	.	.	.	.	.	.	.	.	.	.	.	.	.	.	.	.	.	.	.	.	.	.	.	.	.
Cb011	3	.	.	.	.	.	.	.	.	.	.	.	.	.	.	.	.	.	.	.	.	.	.	.	.	.	.	.	.	.	.	.	.	.	.	.	.	.	.	.	.	.	.	.	.	.	.	.	.
Cb013	2	.	.	.	.	.	.	.	.	.	.	.	.	.	.	.	.	.	.	.	.	.	.	.	100	.	.	.	.	.	.	.	.	.	.	.	.	.	.	.	.	.	.	.	.	.	.	.	.
Cb014	2	.	.	.	.	.	.	.	.	.	.	.	.	.	.	.	.	.	.	.	.	.	.	.	.	.	.	.	.	.	.	.	.	.	.	.	.	.	.	.	.	.	.	.	.	.	.	.	.
Cb016	2	.	.	.	.	.	.	.	.	.	.	.	.	.	.	.	.	.	.	.	.	.	.	.	.	.	.	.	.	.	.	.	.	.	.	.	.	.	.	.	.	.	.	.	.	.	.	.	.
Cb018	2	.	.	.	.	.	.	.	.	.	.	.	.	.	.	.	.	.	.	.	.	.	.	.	.	.	.	.	.	.	.	.	.	.	.	.	.	.	.	.	.	.	.	.	.	.	.	.	.
Cb019	4	.	.	.	.	.	.	.	.	.	.	.	.	.	.	.	.	.	.	.	.	.	.	.	100	.	.	.	.	.	.	.	.	.	.	.	.	.	.	.	.	.	.	.	.	.	.	.	.
Cb021	2	.	.	.	.	.	.	.	.	.	.	.	.	.	.	.	.	.	.	.	.	.	.	.	.	.	.	.	.	.	.	.	.	.	.	.	.	.	.	.	.	.	.	.	.	.	.	.	.
Cb022	3	.	.	.	.	.	.	.	.	.	.	.	.	.	.	.	.	.	.	.	.	.	.	.	.	.	.	.	.	.	.	.	.	.	.	.	.	.	.	.	.	.	.	.	.	.	.	.	.
Cb023	8	.	.	.	.	.	.	.	.	.	.	.	.	.	100	.	.	.	.	.	100	.	.	.	.	.	.	.	.	.	.	.	.	.	.	.	.	.	.	.	.	.	.	.	.	.	.	.	.
Cb025	3	.	.	.	.	.	.	.	.	.	.	.	.	.	.	.	.	.	.	.	.	.	.	.	.	.	.	.	.	.	.	.	.	.	.	.	.	.	.	.	.	.	.	.	.	.	.	.	.
Cb026	3	.	.	.	.	.	.	.	.	.	.	.	.	.	.	.	.	.	.	.	.	.	.	.	100	.	.	.	.	.	.	.	.	.	.	.	.	.	.	.	.	.	.	.	.	.	.	.	.
Cb027	3	.	.	.	.	.	.	.	.	.	.	.	.	.	.	.	.	.	.	.	.	.	.	.	.	.	.	.	.	.	.	.	.	.	.	.	.	.	.	.	.	.	.	.	.	.	.	.	.
Cb028	6	.	.	.	.	.	.	.	.	.	.	.	82.51	.	.	.	.	.	.	.	.	.	.	.	.	.	.	.	.	.	.	.	.	.	.	.	.	.	.	.	.	.	.	.	.	.	.	.	.
Cb031	3	.	.	.	.	.	.	.	.	.	.	.	.	.	.	.	.	.	.	.	.	.	.	.	100	.	.	.	.	.	.	.	.	.	.	.	.	.	.	.	.	.	.	.	.	.	.	.	.
Cb034	14	.	.	100	.	.	.	.	.	.	.	100	.	99.88	.	100	.	.	.	.	100	.	.	.	.	.	.	.	.	.	.	.	.	.	.	.	.	.	.	.	.	.	.	.	.	.	.	.	.
Cb036	4	.	.	.	.	.	.	.	.	.	.	.	.	.	.	.	.	.	.	.	.	.	.	.	.	.	.	.	.	.	.	.	.	.	.	.	.	.	.	.	.	.	.	.	.	.	.	.	.
Cb041	3	.	.	.	.	.	.	.	.	.	.	.	.	.	.	.	.	.	.	.	.	.	.	.	.	.	.	.	.	.	.	.	.	.	.	.	.	.	.	.	.	.	.	.	.	.	.	.	.
Cb043	2	.	.	.	.	.	.	.	.	.	.	.	.	.	.	.	.	.	.	.	.	.	.	.	.	.	.	.	.	.	.	.	.	.	.	.	.	.	.	.	.	.	.	.	.	.	.	.	.
Cb063	20	90.79	.	.	99.87	.	100	.	.	100	97.92	.	82.51	.	.	.	100	.	.	100	.	.	.	.	.	.	.	.	.	.	.	.	.	.	.	.	.	.	.	.	.	.	.	.	.	.	.	.	.
Cb080	3	.	.	.	.	.	.	.	.	.	.	.	.	.	.	.	.	.	.	.	.	.	.	.	.	.	.	.	.	.	.	.	.	.	.	.	.	.	.	.	.	.	.	.	.	.	.	.	.
Cb127	6	.	.	.	.	.	.	.	.	.	.	.	82.51	.	.	.	.	.	.	.	.	.	.	.	100	.	.	.	.	.	.	.	.	.	.	.	.	.	.	.	.	.	.	.	.	.	.	.	.
Cb130	2	.	.	.	.	.	.	.	.	.	.	.	.	.	.	.	.	.	.	.	.	.	.	.	.	.	.	.	.	.	.	.	.	.	.	.	.	.	.	.	.	.	.	.	.	.	.	.	.
Cb220	13	90.79	.	.	.	.	100	.	.	100	.	.	.	.	100	.	.	.	.	.	100	.	.	.	100	.	.	.	.	.	.	.	.	.	.	.	.	.	.	.	.	.	.	.	.	.	.	.	.
Cb223	2	.	.	.	.	.	.	.	.	.	.	.	.	.	.	.	.	.	.	.	.	.	.	.	.	.	.	.	.	.	.	.	.	.	.	.	.	.	.	.	.	.	.	.	.	.	.	.	.
Cc067	10	.	.	.	.	.	.	.	.	.	.	.	.	.	100	.	.	.	.	.	100	.	.	.	.	.	.	.	.	.	.	.	.	.	.	.	.	.	.	.	.	.	.	.	.	.	.	.	.
Cc139	8	.	.	.	.	.	.	.	.	.	.	.	99.59	.	.	.	.	.	.	.	.	.	.	.	.	.	.	.	.	.	.	.	.	.	.	.	.	.	.	.	.	.	.	.	.	.	.	.	.
Cc227	3	.	.	.	.	.	.	.	.	.	.	.	.	.	.	.	.	.	.	.	.	.	.	.	.	.	.	.	.	.	.	.	.	.	.	.	.	.	.	.	.	.	.	.	.	.	.	.	.
Ce006	3	.	.	.	.	.	.	.	.	.	.	.	.	.	.	.	.	.	.	.	.	100	.	.	.	.	.	.	.	.	.	.	.	.	.	.	.	.	.	.	.	.	.	.	.	.	.	.	.
Ce104	3	.	.	.	.	.	.	.	.	.	.	.	.	.	.	.	.	.	.	.	.	100	.	.	.	.	.	.	.	.	.	.	.	.	.	.	.	.	.	.	.	.	.	.	.	.	.	.	.
Ce105	3	.	.	.	.	.	.	.	.	.	.	.	.	.	.	.	.	.	.	.	.	100	.	.	.	.	.	.	.	.	.	.	.	.	.	.	.	.	.	.	.	.	.	.	.	.	.	.	.
Ce119	3	.	.	.	.	.	.	.	.	.	.	.	.	.	.	.	.	.	.	.	.	100	.	.	.	.	.	.	.	.	.	.	.	.	.	.	.	.	.	.	.	.	.	.	.	.	.	.	.
Ce129	3	.	.	.	.	.	.	.	.	.	.	.	.	.	.	.	.	.	.	.	.	100	.	.	.	.	.	.	.	.	.	.	.	.	.	.	.	.	.	.	.	.	.	.	.	.	.	.	.
Cf039	6	.	.	.	.	.	.	.	.	.	97.92	.	.	.	.	.	.	.	.	.	.	.	.	.	.	.	.	.	.	.	.	.	.	.	.	100	.	.	.	.	.	.	.	.	.	.	.	.	.
Cf042	2	.	.	.	.	.	.	.	.	.	.	.	.	.	.	.	.	.	.	.	.	.	.	.	.	.	.	100	.	.	.	.	.	.	.	.	.	.	.	.	.	.	.	.	.	.	.	.	.
Cf062	3	.	.	.	.	.	.	.	.	.	.	.	.	.	.	.	.	.	.	.	.	.	.	.	.	.	100	.	.	.	.	.	.	.	.	.	.	.	.	.	.	.	.	.	.	.	.	.	.
Cf068	2	.	.	.	.	.	.	.	.	.	.	.	.	.	.	.	.	.	.	.	.	.	.	.	.	.	.	.	.	.	.	.	.	.	.	100	.	.	.	.	.	.	.	.	.	.	.	.	.
Cf072	2	.	.	.	.	.	.	.	.	.	.	.	.	.	.	.	.	.	.	.	.	.	.	.	.	.	.	.	.	.	.	.	.	.	.	.	.	.	.	.	.	.	.	.	.	.	.	.	.
Cf077	7	.	.	.	.	.	.	.	.	.	.	.	.	72.89	.	.	.	.	.	.	100	.	.	.	.	.	.	.	.	.	.	.	.	.	.	.	.	.	.	.	.	.	.	.	.	.	.	.	.
Cf078	3	.	.	.	.	.	.	.	.	.	.	.	.	.	.	.	.	.	.	.	.	.	.	.	.	.	.	.	.	.	.	.	.	.	.	.	.	.	100	.	.	.	.	.	.	.	.	.	.
Cf079	2	.	.	.	.	.	.	.	.	.	.	.	.	.	.	.	.	.	.	.	.	.	.	.	.	.	.	.	.	.	.	.	.	.	.	.	.	.	.	.	.	.	.	.	.	.	.	.	.
Cf081	2	.	.	.	.	.	.	.	.	.	.	.	.	.	.	.	.	.	.	.	.	.	.	.	.	.	.	.	.	.	.	.	.	.	.	.	.	.	.	.	.	.	.	.	.	.	.	.	.
Cf084	2	.	.	.	.	.	.	.	.	.	.	.	.	.	.	.	.	.	.	.	.	.	.	.	.	.	.	100	.	.	.	.	.	.	.	.	.	.	.	.	.	.	.	.	.	.	.	.	.
Cf087	8	.	.	.	.	.	.	.	.	.	.	100	.	99.88	.	.	.	.	.	.	100	.	.	.	.	.	.	.	100	.	.	.	.	.	.	.	.	.	.	.	.	.	.	.	.	.	.	.	.
Cf088	5	.	.	.	.	.	.	.	.	.	.	.	.	.	.	.	.	.	.	.	.	.	.	.	.	.	.	.	.	.	.	.	.	100	.	.	.	.	.	.	.	.	.	.	.	.	.	.	.
Cf093	2	.	.	.	.	.	.	.	.	.	.	.	.	.	.	.	.	.	.	.	.	.	.	.	.	.	.	100	.	.	.	.	.	.	.	.	.	.	.	.	.	.	.	.	.	.	.	.	.
Cf094	3	.	.	.	.	.	.	.	.	.	.	.	.	.	.	.	.	.	.	.	.	.	.	.	.	.	100	.	.	.	.	.	.	.	.	.	.	.	.	.	.	.	.	.	.	.	.	.	.
Cf095	4	.	.	.	.	.	.	.	.	.	.	.	.	.	.	.	.	.	.	.	.	.	.	.	.	.	.	.	.	.	.	.	.	.	.	.	.	100	.	.	.	.	.	.	.	.	.	.	.
Cf097	21	90.79	.	100	.	.	100	.	.	100	97.92	.	82.51	.	100	.	.	.	.	.	100	.	.	.	.	.	.	.	.	.	.	.	.	.	.	.	.	.	100	.	.	.	.	.	.	.	.	.	.
Cf098	13	90.79	.	.	.	.	100	.	.	100	.	.	.	.	100	.	.	.	.	.	100	.	.	.	.	.	.	.	.	.	.	.	.	.	.	.	.	.	100	.	.	.	.	.	.	.	.	.	.
Cf099	5	.	.	.	.	.	.	.	.	.	.	.	.	.	.	.	.	.	.	.	.	.	.	.	.	.	100	.	.	.	.	.	.	.	.	.	.	.	.	.	.	.	.	.	.	.	.	.	.
Cf101	3	.	.	.	.	.	.	.	.	.	.	.	.	.	.	.	.	.	.	.	.	.	.	.	.	.	.	.	.	.	.	.	.	.	.	.	.	.	100	.	.	.	.	.	.	.	.	.	.
Cf108	11	90.79	.	.	.	.	100	.	.	100	.	.	.	.	.	.	.	.	.	.	.	.	.	.	.	.	.	.	.	.	.	.	.	.	.	.	.	.	.	.	.	.	.	.	.	.	.	.	.
Cf111	2	.	.	.	.	.	.	.	.	.	.	.	.	.	.	.	.	.	.	.	.	.	.	.	.	.	.	.	.	.	.	.	.	.	.	.	.	.	.	.	.	.	.	.	.	.	.	100	.
Cf112	2	.	.	.	.	.	.	.	.	.	.	.	.	.	.	.	.	.	.	.	.	.	.	.	.	.	.	.	.	.	.	.	.	.	.	.	.	.	100	.	.	.	.	.	.	.	.	.	.
Cf115	11	90.79	.	.	.	.	100	.	.	100	.	.	.	.	.	.	.	.	.	.	.	.	.	.	.	.	.	.	.	.	.	.	.	.	.	100	.	.	.	.	.	.	.	.	.	.	.	.	.
Cf116	13	90.79	.	.	.	.	100	.	.	100	.	.	.	.	100	.	.	.	.	.	100	.	.	.	.	.	.	.	.	.	.	.	.	.	.	100	.	.	.	.	.	.	.	.	.	.	.	.	.
Cf117	7	.	.	.	.	.	.	.	.	.	97.92	.	.	.	.	.	.	.	.	.	.	.	.	.	.	.	.	.	.	.	.	.	.	.	.	100	.	.	.	.	.	.	.	.	.	.	.	.	.
Cf118	2	.	.	.	.	.	.	.	.	.	.	.	.	.	.	.	.	.	.	.	.	.	.	.	.	.	.	.	.	.	.	.	.	.	.	100	.	.	.	.	.	.	.	.	.	.	.	.	.
Cf120	5	.	.	.	.	.	.	.	.	.	.	.	.	.	.	.	.	.	.	.	.	.	.	.	.	.	.	100	.	.	.	.	.	.	.	.	.	.	.	.	.	.	.	.	.	.	.	.	.
Cf121	4	.	.	.	.	.	.	.	.	.	.	.	.	.	.	.	.	.	.	.	.	.	.	.	.	.	.	.	.	.	.	.	.	.	.	.	.	.	.	.	.	.	.	.	.	.	.	100	.
Cf122	15	90.24	.	100	.	.	100	.	.	.	.	.	.	.	100	.	.	.	.	.	100	.	.	.	.	.	.	.	.	.	.	.	.	.	.	.	.	.	100	.	.	.	.	.	.	.	.	.	.
Cf123	5	90.24	.	.	.	.	.	.	.	.	.	.	.	.	.	.	.	.	.	.	.	.	.	.	.	.	.	.	.	.	.	.	.	.	.	100	.	.	.	.	.	.	.	.	.	.	.	.	.
Cf124	3	.	.	.	.	.	.	.	.	.	.	.	.	.	.	.	.	.	.	.	.	.	.	.	.	.	.	.	.	.	.	.	.	.	.	.	.	.	.	.	.	.	.	.	.	.	.	.	.
Cf125	3	.	.	.	.	.	.	100	.	.	.	.	.	.	.	.	.	.	.	.	.	.	.	.	.	.	.	.	.	.	.	.	.	.	.	.	.	.	.	.	.	.	.	.	.	.	.	.	.
Cf128	7	.	.	.	.	.	.	100	.	.	.	.	.	.	.	.	.	.	.	.	.	.	.	.	.	.	.	.	.	.	.	.	.	.	.	.	.	100	.	.	.	.	.	.	.	.	.	.	.
Cf132	3	.	.	.	.	.	.	.	.	.	.	.	.	.	.	.	.	.	.	.	.	.	.	.	.	.	.	.	.	.	.	.	.	.	.	.	.	.	.	.	.	.	.	.	.	.	.	.	.
Cf133	3	.	.	.	.	.	.	100	.	.	.	.	.	.	.	.	.	.	.	.	.	.	.	.	.	.	.	.	.	.	.	.	.	.	.	100	.	.	.	.	.	.	.	.	.	.	.	.	.
Cf134	13	.	.	.	.	.	.	.	.	.	.	.	82.51	.	.	.	.	.	.	.	.	.	.	.	.	.	.	.	.	.	.	.	.	.	.	.	.	.	.	.	.	.	.	.	.	.	.	100	.
Cf135	12	.	.	100	.	.	.	100	.	.	.	100	.	99.88	.	.	.	.	.	.	100	.	.	.	.	.	.	.	.	.	.	.	.	.	.	.	.	100	.	.	.	.	.	.	.	.	.	.	.
Cf136	2	.	.	.	.	.	.	.	.	.	.	.	.	.	.	.	.	.	.	.	.	.	.	.	.	.	.	.	.	.	.	.	.	.	.	.	.	.	.	.	.	.	.	.	.	.	.	.	.
Cf138	13	.	.	100	.	.	.	100	.	.	.	100	.	.	.	.	.	.	.	.	.	.	.	.	.	.	.	.	.	.	.	.	.	.	.	.	.	100	.	.	.	.	.	.	.	.	.	.	.
Cf140	13	.	.	100	.	.	.	100	.	.	.	.	.	.	.	.	.	.	100	.	.	.	.	.	.	.	.	.	.	.	.	.	.	.	.	.	.	100	.	.	.	.	.	.	.	.	.	.	.
Cf141	8	.	.	100	.	.	.	.	.	.	97.92	.	.	.	.	.	.	.	.	.	.	.	.	.	.	.	.	.	.	.	.	.	.	.	.	100	.	.	.	.	.	.	.	.	.	.	.	.	.
Cf145	2	.	.	.	.	.	.	.	.	.	.	.	.	.	.	.	.	.	.	.	.	.	.	.	.	.	.	.	.	.	.	.	.	.	.	.	.	.	.	.	.	.	.	.	.	.	.	.	.
Cf146	12	90.24	.	.	.	.	100	100	.	.	.	.	.	.	.	.	.	.	.	.	.	.	.	.	.	.	.	.	.	.	.	.	.	.	.	.	.	100	.	.	.	.	.	.	.	.	.	.	.
Cf224	16	90.79	.	.	.	.	100	.	.	100	.	100	.	.	.	.	.	.	.	.	.	.	.	.	.	.	.	.	.	.	.	.	.	.	.	.	.	.	.	.	.	.	.	.	.	.	.	.	.
Cf236	3	.	.	.	.	.	.	100	.	.	.	.	.	.	.	.	.	.	.	.	.	.	.	.	.	.	.	.	.	.	.	.	.	.	.	.	.	.	.	.	.	.	.	.	.	.	.	100	.
Cm038	2	.	.	.	.	.	.	.	.	.	.	.	.	.	.	.	.	.	.	.	.	.	.	.	.	.	.	.	.	100	.	.	.	.	.	.	.	.	.	.	.	.	.	.	.	.	.	.	.
Cm046	2	.	.	.	.	.	.	.	.	.	.	.	.	.	.	.	.	.	.	.	.	.	.	.	.	100	.	.	.	.	.	.	.	.	.	.	.	.	.	.	.	.	.	.	.	.	.	.	.
Cpa228	3	.	.	.	.	.	.	.	.	.	.	.	.	.	.	.	.	.	.	.	.	.	.	100	.	.	.	.	.	.	.	.	.	.	.	.	.	.	.	.	.	.	.	.	.	.	.	.	.
Cpo012	3	.	.	.	.	.	.	.	.	.	.	.	.	.	.	.	.	.	.	.	.	.	.	.	.	.	.	.	.	.	.	100	.	.	.	.	.	.	.	.	.	.	.	.	.	.	.	.	.
Cpo015	12	.	.	.	.	.	.	.	.	.	.	100	.	.	100	.	.	.	.	.	100	.	.	.	.	.	.	.	.	.	.	.	.	.	.	.	.	.	.	100	.	.	.	.	.	.	.	.	.
Cpo030	3	.	.	.	.	.	.	.	.	.	.	.	.	.	.	.	.	.	.	.	.	.	.	.	.	.	.	.	.	.	.	.	.	.	.	.	.	.	.	.	.	.	.	.	.	100	.	.	.
Cpo032	3	.	.	.	.	.	.	.	.	.	.	.	.	.	.	.	.	.	.	.	.	.	.	.	.	.	.	.	.	.	.	.	.	.	100	.	.	.	.	.	.	.	.	.	.	.	.	.	.
Cpo035	17	90.24	.	100	.	.	100	.	.	.	97.92	.	.	.	.	.	.	.	.	.	.	.	.	.	.	.	.	.	.	.	.	.	.	.	.	.	.	.	.	.	.	.	.	.	.	.	100	.	.
Cpo037	11	.	.	100	.	.	.	.	.	.	97.92	.	.	.	.	.	.	.	.	.	.	.	.	.	.	.	.	.	.	.	.	.	100	.	.	.	.	.	.	.	.	.	.	.	.	.	.	.	.
Cpo040	3	.	.	.	.	.	.	.	.	.	.	.	.	.	.	.	.	.	.	.	.	.	.	.	.	.	.	.	.	.	.	.	.	.	.	.	.	.	.	.	.	.	.	.	100	.	.	.	.
Cpo044	13	.	99.88	.	.	100	.	.	.	.	.	.	.	.	.	.	.	.	.	.	.	.	.	.	.	.	.	.	.	.	.	.	.	.	.	.	.	.	.	.	.	100	.	.	.	.	.	.	.
Cpo045	12	.	.	100	.	.	.	.	.	.	97.92	.	.	.	.	.	.	.	.	.	.	.	.	.	.	.	.	.	.	.	.	.	.	.	.	.	.	.	.	.	.	.	.	.	.	.	100	.	.
Cpo060	14	90.24	.	.	.	.	100	.	.	.	.	.	.	.	.	.	.	.	.	.	.	.	.	.	.	.	.	.	.	.	.	.	.	.	.	.	.	.	.	.	100	.	.	.	.	.	.	.	.
Cpo061	3	.	.	.	.	.	.	.	.	.	.	.	.	.	.	.	.	.	.	.	.	.	.	.	.	.	.	.	.	.	.	.	.	.	100	.	.	.	.	.	.	.	.	.	.	.	.	.	.
Cpo065	3	.	.	.	.	.	.	.	.	.	.	.	.	.	.	.	.	.	.	.	.	.	.	.	.	.	.	.	.	.	.	.	.	.	100	.	.	.	.	.	.	.	.	.	.	.	.	.	.
Cpo069	5	.	.	.	.	.	.	.	.	.	.	.	.	99.88	.	.	.	.	.	.	100	.	.	.	.	.	.	.	.	.	.	100	.	.	.	.	.	.	.	.	.	.	.	.	.	.	.	.	.
Cpo071	4	.	.	.	.	.	.	.	.	.	.	.	.	.	.	.	.	.	.	.	.	.	.	.	.	.	.	.	.	.	.	.	.	.	.	.	.	.	.	.	.	.	.	.	.	.	.	.	.
Cpo073	3	.	.	.	.	.	.	.	.	.	.	.	.	.	.	.	.	.	.	.	.	.	.	.	.	.	.	.	.	.	.	.	.	.	.	.	.	.	.	.	100	.	.	.	.	.	.	.	.
Cpo074	3	.	.	.	.	.	.	.	.	.	.	.	.	.	.	.	.	.	.	.	.	.	.	.	.	.	.	.	.	.	.	.	.	.	.	.	.	.	.	.	.	.	.	.	.	.	.	.	.
Cpo085	3	.	.	.	.	.	.	.	.	.	.	.	.	.	.	.	.	.	.	.	.	.	.	.	.	.	.	.	.	.	.	.	.	.	.	.	.	.	.	.	.	.	.	.	100	.	.	.	.
Cpo086	4	.	.	.	.	.	.	.	.	.	.	.	.	.	.	.	.	.	.	.	.	.	.	.	.	.	.	.	.	.	.	.	.	.	.	.	.	.	.	.	.	100	.	.	.	.	.	.	.
Cpo089	3	.	.	.	.	.	.	.	.	.	.	.	.	.	.	.	.	.	.	.	.	.	.	.	.	.	.	.	.	.	.	.	100	.	.	.	.	.	.	.	.	.	.	.	.	.	.	.	.
Cpo090	3	.	.	.	.	.	.	.	.	.	.	.	.	.	.	.	.	.	.	.	.	.	.	.	.	100	.	.	.	.	.	.	.	.	.	.	.	.	.	.	.	.	.	.	.	.	.	.	.
Cpo091	3	.	.	.	.	.	.	.	.	.	.	.	.	.	.	.	.	.	.	.	.	.	.	.	.	.	.	.	.	.	100	.	.	.	.	.	.	.	.	.	.	.	.	.	.	.	.	.	.
Cpo100	3	.	.	.	.	.	.	.	.	.	.	.	.	.	.	.	.	.	.	.	.	.	.	.	.	.	.	.	.	.	.	.	.	.	.	.	.	.	.	.	.	.	.	100	.	.	.	.	.
Cpo102	10	.	.	.	99.87	.	.	.	.	.	97.92	.	.	.	.	.	100	.	.	100	.	.	.	.	.	.	.	.	.	.	.	.	.	.	100	.	.	.	.	.	.	.	.	.	.	.	.	.	.
Cpo103	3	.	.	.	.	.	.	.	.	.	.	.	.	.	.	.	.	.	.	.	.	.	.	.	.	.	.	.	.	.	.	.	.	.	.	.	.	.	.	.	.	.	100	.	.	.	.	.	.
Cpo107	13	.	.	100	.	.	.	.	.	.	97.92	.	.	99.88	.	.	.	.	.	.	100	.	.	.	.	.	.	.	.	.	.	100	.	.	.	.	.	.	.	.	.	.	.	.	.	.	.	.	.
Cpo109	3	.	.	.	.	.	.	.	.	.	.	.	.	.	.	.	.	.	.	.	.	.	.	.	.	.	.	.	.	.	.	.	.	.	.	.	.	.	.	.	100	.	.	.	.	.	.	.	.
Cpo113	11	.	.	100	.	.	.	.	.	.	97.92	.	.	.	.	.	.	.	.	.	.	.	.	.	.	.	.	.	.	.	.	.	.	.	.	.	.	.	.	.	.	100	.	.	.	.	.	.	.
Cpo114	6	.	.	.	.	.	.	.	.	.	.	.	.	.	.	.	.	.	.	.	.	.	.	.	.	.	.	.	.	.	.	.	.	.	.	.	.	.	.	.	.	.	.	.	.	.	.	.	.
Cpo126	3	.	.	.	.	.	.	.	.	.	.	.	.	.	.	.	.	.	.	.	.	.	.	.	.	.	.	.	.	.	.	.	.	.	.	.	.	.	.	.	.	.	.	.	.	.	.	.	100
Cpo131	15	90.24	.	.	.	.	100	.	.	100	.	.	.	.	.	.	.	.	.	.	.	.	.	.	.	.	.	.	.	.	.	.	.	.	.	.	.	.	.	.	100	.	.	.	.	.	.	.	.
Cpo137	10	.	.	.	.	.	.	.	.	.	.	.	.	.	.	.	.	.	.	.	.	.	.	.	.	.	.	.	.	.	.	.	.	.	.	.	.	.	.	.	.	100	.	.	.	.	.	.	.
Cpo142	9	.	.	100	.	.	.	.	.	.	97.92	.	.	.	.	.	.	.	.	.	.	.	.	.	.	.	.	.	.	.	.	.	.	.	.	.	.	.	.	.	100	.	.	.	.	.	.	.	.
Cpo147	3	.	.	.	.	.	.	.	.	.	.	.	.	.	.	.	.	.	.	.	.	.	.	.	.	.	.	.	.	.	.	.	.	.	.	.	.	.	.	.	100	.	.	.	.	.	.	.	.
Cpo148	3	.	.	.	.	.	.	.	.	.	.	.	.	.	.	.	.	.	.	.	.	.	.	.	.	.	.	.	.	.	.	.	.	.	.	.	100	.	.	.	.	.	.	.	.	.	.	.	.
Cpo150	10	.	.	100	.	.	.	.	.	.	97.92	.	.	.	.	.	.	.	.	.	.	.	.	.	.	.	.	.	.	.	.	.	.	.	100	.	.	.	.	.	.	.	.	.	.	.	.	.	.
Cpo221	3	.	.	.	.	.	.	.	.	.	.	.	.	.	.	.	.	.	.	.	.	.	.	.	.	.	.	.	.	.	.	.	.	.	.	.	.	.	.	.	.	100	.	.	.	.	.	.	.
Cs237	10	.	.	.	.	.	.	.	.	.	.	.	.	.	100	.	.	.	.	.	100	.	.	.	.	.	.	.	.	.	.	.	.	.	.	.	.	.	.	.	.	.	.	.	.	.	.	.	.
Ct235	4	.	.	.	.	.	.	.	.	.	.	.	.	.	.	.	.	.	.	.	.	.	.	.	.	.	.	.	.	.	.	.	.	.	.	.	.	.	.	.	.	.	.	.	.	.	.	.	.
Cu096	3	.	.	.	.	.	.	.	.	.	.	.	.	.	.	.	.	.	.	.	.	.	.	.	100	.	.	.	.	.	.	.	.	.	.	.	.	.	.	.	.	.	.	.	.	.	.	.	.
Cu231	4	.	.	.	.	.	.	.	.	.	.	.	.	.	.	.	.	.	.	.	.	.	.	100	.	.	.	.	.	.	.	.	.	.	.	.	.	.	.	.	.	.	.	.	.	.	.	.	.
Cu233	3	.	.	.	.	.	.	.	.	.	.	.	.	.	.	.	.	.	.	.	.	.	.	.	.	.	.	.	.	.	.	.	.	.	.	.	.	.	.	.	.	.	.	.	.	.	.	.	.
Cy070	2	.	.	.	.	.	.	.	.	.	.	.	.	.	.	.	.	.	.	.	.	.	.	.	.	.	.	.	.	.	.	.	.	.	.	.	.	.	.	.	.	.	.	.	.	.	.	.	.
Cy082	2	.	.	.	.	.	.	.	.	.	.	.	.	.	.	.	.	.	.	.	.	.	.	.	.	.	.	.	.	.	.	.	.	.	.	.	.	.	.	.	.	.	.	.	.	.	.	.	.
Cy230	9	90.79	.	.	.	.	100	.	.	100	.	.	.	.	.	.	.	.	.	.	.	.	.	.	.	.	.	.	.	.	.	.	.	.	.	.	.	.	.	.	.	.	.	.	.	.	.	.	.
Cy232	15	.	.	100	.	.	.	.	100	.	85.35	.	.	.	100	.	.	.	.	.	100	.	.	.	.	.	.	.	.	.	.	.	.	.	.	.	.	.	.	.	.	.	.	.	.	.	.	.	.
Cy234	2	.	.	.	.	.	.	.	.	.	.	.	.	.	.	.	.	.	.	.	.	.	.	.	.	.	.	.	.	.	.	.	.	.	.	.	.	.	.	.	.	.	.	.	.	.	.	.	.
[truncated: 99 more columns]

## Sheet: CARD
#FILE	NUM_FOUND	AAC(3)-IIb	AAC(3)-IId	AAC(3)-IV	AAC(6')-IIc	AAC(6')-Ib-cr	AAC(6')-Ib7	AAC(6')-If	ANT(3'')-IIa	APH(3'')-Ib	APH(3')-IIa	APH(3')-Ia	APH(4)-Ia	APH(6)-Id	CFE-1	CKO-1	CMY-100	CMY-101	CMY-104	CMY-113	CMY-115	CMY-116	CMY-117	CMY-119	CMY-135	CMY-39	CMY-40	CMY-41	CMY-46	CMY-48	CMY-49	CMY-51	CMY-59	CMY-65	CMY-67	CMY-70	CMY-72	CMY-74	CMY-75	CMY-77	CMY-79	CMY-82	CMY-83	CMY-84	CMY-86	CMY-93	CMY-98	CRP	CTX-M-14
CK180	35	.	.	.	.	.	.	.	.	.	.	.	.	.	.	100	.	.	.	.	.	.	.	.	.	.	.	.	.	.	.	.	.	.	.	.	.	.	.	.	.	.	.	.	.	.	.	100	.
CK181	36	.	.	.	.	.	.	.	.	.	.	.	.	.	.	99.67	.	.	.	.	.	.	.	.	.	.	.	.	.	.	.	.	.	.	.	.	.	.	.	.	.	.	.	.	.	.	.	100	.
CK182	36	.	.	.	.	.	.	.	.	.	.	.	.	.	.	100	.	.	.	.	.	.	.	.	.	.	.	.	.	.	.	.	.	.	.	.	.	.	.	.	.	.	.	.	.	.	.	100	.
CK183	38	.	.	.	.	.	.	.	82.3	.	.	.	.	.	.	99.67	.	.	.	.	.	.	.	.	.	.	.	.	.	.	.	.	.	.	.	.	.	.	.	.	.	.	.	.	.	.	.	100	.
CK184	37	.	.	.	.	.	.	.	.	.	.	.	.	.	.	100	.	.	.	.	.	.	.	.	.	.	.	.	.	.	.	.	.	.	.	.	.	.	.	.	.	.	.	.	.	.	.	100	.
CK185	37	.	.	.	.	.	.	.	.	.	.	.	.	.	.	100	.	.	.	.	.	.	.	.	.	.	.	.	.	.	.	.	.	.	.	.	.	.	.	.	.	.	.	.	.	.	.	100	.
CK186	36	.	.	.	.	.	.	.	.	.	.	.	.	.	.	100	.	.	.	.	.	.	.	.	.	.	.	.	.	.	.	.	.	.	.	.	.	.	.	.	.	.	.	.	.	.	.	100	.
CK187	36	.	.	.	.	.	.	.	.	.	.	.	.	.	.	100	.	.	.	.	.	.	.	.	.	.	.	.	.	.	.	.	.	.	.	.	.	.	.	.	.	.	.	.	.	.	.	100	.
CK188	36	.	.	.	.	.	.	.	.	.	.	.	.	.	.	99.67	.	.	.	.	.	.	.	.	.	.	.	.	.	.	.	.	.	.	.	.	.	.	.	.	.	.	.	.	.	.	.	100	.
CK189	36	.	.	.	.	.	.	.	.	.	.	.	.	.	.	100	.	.	.	.	.	.	.	.	.	.	.	.	.	.	.	.	.	.	.	.	.	.	.	.	.	.	.	.	.	.	.	100	.
CK190	35	.	.	.	.	.	.	.	.	.	.	.	.	.	.	100	.	.	.	.	.	.	.	.	.	.	.	.	.	.	.	.	.	.	.	.	.	.	.	.	.	.	.	.	.	.	.	100	.
CK191	37	.	.	.	.	.	.	.	.	.	.	.	.	.	.	100	.	.	.	.	.	.	.	.	.	.	.	.	.	.	.	.	.	.	.	.	.	.	.	.	.	.	.	.	.	.	.	100	.
CK192	36	.	.	.	.	.	.	.	.	.	.	.	.	.	.	100	.	.	.	.	.	.	.	.	.	.	.	.	.	.	.	.	.	.	.	.	.	.	.	.	.	.	.	.	.	.	.	100	.
CK193	36	.	.	.	.	.	.	.	.	.	.	.	.	.	.	100	.	.	.	.	.	.	.	.	.	.	.	.	.	.	.	.	.	.	.	.	.	.	.	.	.	.	.	.	.	.	.	100	.
CK194	36	.	.	.	.	.	.	.	.	.	.	.	.	.	.	100	.	.	.	.	.	.	.	.	.	.	.	.	.	.	.	.	.	.	.	.	.	.	.	.	.	.	.	.	.	.	.	100	.
CK195	37	.	.	.	.	.	.	.	.	.	.	.	.	.	.	100	.	.	.	.	.	.	.	.	.	.	.	.	.	.	.	.	.	.	.	.	.	.	.	.	.	.	.	.	.	.	.	100	.
CK196	36	.	.	.	.	.	.	.	.	.	.	.	.	.	.	100	.	.	.	.	.	.	.	.	.	.	.	.	.	.	.	.	.	.	.	.	.	.	.	.	.	.	.	.	.	.	.	100	.
CK197	43	.	.	.	.	.	.	.	.	100	.	.	.	100	.	100	.	.	.	.	.	.	.	.	.	.	.	.	.	.	.	.	100	.	.	.	.	.	.	.	.	.	.	.	.	.	.	100	100
CK198	36	.	.	.	.	.	.	.	.	.	.	.	.	.	.	100	.	.	.	.	.	.	.	.	.	.	.	.	.	.	.	.	.	.	.	.	.	.	.	.	.	.	.	.	.	.	.	100	.
CK199	36	.	.	.	.	.	.	.	.	.	.	.	.	.	.	100	.	.	.	.	.	.	.	.	.	.	.	.	.	.	.	.	.	.	.	.	.	.	.	.	.	.	.	.	.	.	.	100	.
CK200	36	.	.	.	.	.	.	.	.	.	.	.	.	.	.	100	.	.	.	.	.	.	.	.	.	.	.	.	.	.	.	.	.	.	.	.	.	.	.	.	.	.	.	.	.	.	.	100	.
CK201	36	.	.	.	.	.	.	.	.	.	.	.	.	.	.	99.67	.	.	.	.	.	.	.	.	.	.	.	.	.	.	.	.	.	.	.	.	.	.	.	.	.	.	.	.	.	.	.	100	.
CK202	35	.	.	.	.	.	.	.	.	.	.	.	.	.	.	100	.	.	.	.	.	.	.	.	.	.	.	.	.	.	.	.	.	.	.	.	.	.	.	.	.	.	.	.	.	.	.	100	.
CK203	36	.	.	.	.	.	.	.	.	.	.	.	.	.	.	100	.	.	.	.	.	.	.	.	.	.	.	.	.	.	.	.	.	.	.	.	.	.	.	.	.	.	.	.	.	.	.	100	.
CK204	36	.	.	.	.	.	.	.	.	.	.	.	.	.	.	99.67	.	.	.	.	.	.	.	.	.	.	.	.	.	.	.	.	.	.	.	.	.	.	.	.	.	.	.	.	.	.	.	100	.
CK205	37	.	.	.	.	.	.	.	.	.	.	.	.	.	.	100	.	.	.	.	.	.	.	.	.	.	.	.	.	.	.	.	.	.	.	.	.	.	.	.	.	.	.	.	.	.	.	100	.
CK206	36	.	.	.	.	.	.	.	.	.	.	.	.	.	.	100	.	.	.	.	.	.	.	.	.	.	.	.	.	.	.	.	.	.	.	.	.	.	.	.	.	.	.	.	.	.	.	100	.
CK207	36	.	.	.	.	.	.	.	.	.	.	.	.	.	.	100	.	.	.	.	.	.	.	.	.	.	.	.	.	.	.	.	.	.	.	.	.	.	.	.	.	.	.	.	.	.	.	100	.
Ca225	39	.	.	.	.	.	.	.	.	.	.	.	.	.	.	.	.	.	.	.	.	.	.	.	.	.	.	.	.	.	.	.	.	.	.	.	.	.	.	.	.	.	.	.	.	.	.	100	.
Ca226	39	.	.	.	.	.	.	.	.	.	.	.	.	.	.	.	.	.	.	.	.	.	.	.	.	.	.	.	.	.	.	.	.	.	.	.	.	.	.	.	.	.	.	.	.	.	.	100	.
Cb002	44	.	.	.	.	.	.	.	.	100	.	.	.	100	.	.	.	.	.	.	.	.	.	.	.	.	.	.	.	.	.	.	.	.	.	.	.	.	.	.	.	.	100	.	.	.	.	100	.
Cb003	36	.	.	.	.	.	.	.	.	.	.	.	.	.	.	.	.	.	.	.	.	.	.	.	.	.	.	.	.	.	.	.	.	.	.	.	.	.	.	.	.	100	.	.	.	.	.	100	.
Cb004	36	.	.	.	.	.	.	.	.	.	.	.	.	.	.	.	100	.	.	.	.	.	.	.	.	.	.	.	.	.	.	.	.	.	.	.	.	.	.	.	.	.	.	.	.	.	.	100	.
Cb005	49	.	100	.	.	100	.	.	.	100	.	.	.	100	.	.	.	.	.	.	.	.	.	.	.	.	.	.	.	.	.	.	.	.	.	.	.	100	.	.	.	.	.	.	.	.	.	100	.
Cb007	36	.	.	.	.	.	.	.	.	.	.	.	.	.	.	.	.	.	.	.	.	.	.	.	.	.	.	.	.	.	.	.	.	.	.	.	.	.	.	.	.	.	100	.	.	.	.	100	.
Cb008	35	.	.	.	.	.	.	.	.	.	.	.	.	.	.	.	.	.	.	.	.	.	.	.	.	.	.	.	.	.	.	.	.	.	.	.	.	100	.	.	.	.	.	.	.	.	.	100	.
Cb009	37	.	.	.	.	.	.	.	.	.	.	.	.	.	.	.	.	.	.	.	.	.	.	.	.	.	.	.	.	.	.	.	.	.	.	100	.	.	.	.	.	.	.	.	.	.	.	100	.
Cb010	38	.	.	.	.	.	.	.	.	.	.	.	.	.	.	.	.	.	.	.	.	.	.	.	.	.	.	.	.	.	.	.	.	.	.	.	.	.	.	.	.	.	100	.	.	.	.	100	.
Cb011	37	.	.	.	.	.	.	.	.	.	.	.	.	.	.	.	.	.	.	.	.	.	.	.	.	.	.	.	.	.	.	.	.	.	.	.	.	.	.	.	.	.	.	.	.	100	.	100	.
Cb013	36	.	.	.	.	.	.	.	.	.	.	.	.	.	.	.	.	100	.	.	.	.	.	.	.	.	.	.	.	.	.	.	.	.	.	.	.	.	.	.	.	.	.	.	.	.	.	100	.
Cb014	36	.	.	.	.	.	.	.	.	.	.	.	.	.	.	.	.	.	.	.	.	.	.	.	.	.	.	.	.	.	.	.	.	.	.	.	.	100	.	.	.	.	.	.	.	.	.	100	.
Cb016	35	.	.	.	.	.	.	.	.	.	.	.	.	.	.	.	.	.	.	.	.	.	.	.	.	.	.	.	.	.	.	.	.	.	.	.	.	.	.	.	.	100	.	.	.	.	.	100	.
Cb018	35	.	.	.	.	.	.	.	.	.	.	.	.	.	.	.	.	.	.	.	.	.	.	.	.	.	.	.	.	.	.	.	.	.	.	100	.	.	.	.	.	.	.	.	.	.	.	100	.
Cb019	38	.	.	.	.	.	.	.	.	.	.	.	.	.	.	.	.	100	.	.	.	.	.	.	.	.	.	.	.	.	.	.	.	.	.	.	.	.	.	.	.	.	.	.	.	.	.	100	.
Cb021	35	.	.	.	.	.	.	.	.	.	.	.	.	.	.	.	.	.	.	.	.	.	.	.	.	.	.	.	.	.	.	.	.	.	.	.	.	.	.	.	.	100	.	.	.	.	.	100	.
Cb022	38	.	.	.	.	.	.	.	.	.	.	.	.	.	.	.	.	.	.	.	.	.	.	.	.	.	.	.	.	.	.	.	.	.	.	.	.	.	.	.	.	100	.	.	.	.	.	100	.
Cb023	42	.	.	.	.	.	.	.	.	100	.	.	.	100	.	.	.	.	.	.	.	.	.	.	.	.	.	.	.	.	.	.	.	.	.	.	.	.	.	.	.	100	.	.	.	.	.	100	.
Cb025	37	.	.	.	.	.	.	.	.	.	.	.	.	.	.	.	.	.	.	.	.	.	.	.	.	.	.	.	.	.	.	.	.	.	.	.	.	.	.	.	.	.	.	.	.	100	.	100	.
Cb026	37	.	.	.	.	.	.	.	.	.	.	.	.	.	.	.	.	100	.	.	.	.	.	.	.	.	.	.	.	.	.	.	.	.	.	.	.	.	.	.	.	.	.	.	.	.	.	100	.
Cb027	37	.	.	.	.	.	.	.	.	.	.	.	.	.	.	.	.	.	.	.	.	.	.	.	.	.	.	.	.	.	.	.	.	.	.	.	.	.	.	.	.	100	.	.	.	.	.	100	.
Cb028	39	.	.	.	.	.	.	.	82.51	.	.	.	.	.	.	.	.	.	.	.	.	.	.	.	.	.	.	.	.	.	.	.	.	.	.	.	.	100	.	.	.	.	.	.	.	.	.	100	.
Cb031	37	.	.	.	.	.	.	.	.	.	.	.	.	.	.	.	.	100	.	.	.	.	.	.	.	.	.	.	.	.	.	.	.	.	.	.	.	.	.	.	.	.	.	.	.	.	.	100	.
Cb034	48	.	100	.	.	.	.	.	.	100	100	.	.	100	.	.	.	.	.	.	.	.	.	.	.	.	.	.	.	.	.	.	.	.	.	.	.	.	.	.	.	100	.	.	.	.	.	100	.
Cb036	38	.	.	.	.	.	.	.	.	.	.	.	.	.	.	.	.	.	.	.	.	.	.	.	.	.	.	.	.	.	.	.	.	.	.	.	.	.	.	.	.	.	100	.	.	.	.	100	.
Cb041	38	.	.	.	.	.	.	.	.	.	.	.	.	.	.	.	.	.	.	.	.	.	.	.	.	.	.	.	.	.	.	.	.	.	.	.	.	100	.	.	.	.	.	.	.	.	.	100	.
Cb043	35	.	.	.	.	.	.	.	.	.	.	.	.	.	.	.	.	.	.	.	.	.	.	.	.	.	.	.	.	.	.	.	.	.	.	.	.	100	.	.	.	.	.	.	.	.	.	100	.
Cb063	55	.	.	100	.	100	.	.	82.51	.	.	99.75	100	.	.	.	.	.	.	.	.	.	.	.	.	.	.	.	.	.	.	.	.	.	.	.	.	.	.	.	.	.	.	.	.	100	.	100	100
Cb080	34	.	.	.	.	.	.	.	.	.	.	.	.	.	.	.	.	.	.	.	.	.	.	.	.	.	.	.	.	.	.	.	.	.	.	.	.	.	.	.	.	100	.	.	.	.	.	100	.
Cb127	40	.	.	.	.	.	.	.	82.51	.	.	.	.	.	.	.	.	100	.	.	.	.	.	.	.	.	.	.	.	.	.	.	.	.	.	.	.	.	.	.	.	.	.	.	.	.	.	100	.
Cb130	37	.	.	.	.	.	.	.	.	.	.	.	.	.	.	.	.	.	.	.	.	.	.	.	.	.	.	.	.	.	.	.	.	.	.	100	.	.	.	.	.	.	.	.	.	.	.	100	.
Cb220	47	.	.	.	.	100	.	.	.	100	.	.	.	100	.	.	.	100	.	.	.	.	.	.	.	.	.	.	.	.	.	.	.	.	.	.	.	.	.	.	.	.	.	.	.	.	.	100	100
Cb223	36	.	.	.	.	.	.	.	.	.	.	.	.	.	.	.	.	.	.	.	.	.	.	.	.	.	.	.	.	.	.	.	.	.	.	.	.	.	.	.	.	100	.	.	.	.	.	100	.
Cc067	43	.	.	.	.	.	.	.	.	100	.	.	.	100	.	.	.	.	.	.	.	.	.	.	.	.	.	.	.	.	.	.	.	.	.	.	.	.	.	.	.	.	.	.	.	.	98.76	100	.
Cc139	40	.	.	.	.	.	.	.	99.59	.	.	.	.	.	.	.	.	.	.	.	.	.	.	.	.	.	.	.	.	.	.	.	.	.	.	.	.	.	.	.	.	.	.	.	.	.	98.76	100	.
Cc227	37	.	.	.	.	.	.	.	.	.	.	.	.	.	.	.	.	.	.	.	.	.	.	.	.	.	.	.	.	.	.	.	.	.	.	.	.	.	.	.	.	.	.	.	.	.	98.76	100	.
Ce006	37	.	.	.	.	.	.	.	.	.	.	.	.	.	100	.	.	.	.	.	.	.	.	.	.	.	.	.	.	.	.	.	.	.	.	.	.	.	.	.	.	.	.	.	.	.	.	100	.
Ce104	37	.	.	.	.	.	.	.	.	.	.	.	.	.	100	.	.	.	.	.	.	.	.	.	.	.	.	.	.	.	.	.	.	.	.	.	.	.	.	.	.	.	.	.	.	.	.	100	.
Ce105	35	.	.	.	.	.	.	.	.	.	.	.	.	.	100	.	.	.	.	.	.	.	.	.	.	.	.	.	.	.	.	.	.	.	.	.	.	.	.	.	.	.	.	.	.	.	.	100	.
Ce119	35	.	.	.	.	.	.	.	.	.	.	.	.	.	100	.	.	.	.	.	.	.	.	.	.	.	.	.	.	.	.	.	.	.	.	.	.	.	.	.	.	.	.	.	.	.	.	100	.
Ce129	36	.	.	.	.	.	.	.	.	.	.	.	.	.	100	.	.	.	.	.	.	.	.	.	.	.	.	.	.	.	.	.	.	.	.	.	.	.	.	.	.	.	.	.	.	.	.	100	.
Cf039	41	.	.	.	.	.	.	.	.	.	.	.	.	.	.	.	.	.	.	.	.	.	.	.	100	.	.	.	.	.	.	.	.	.	.	.	.	.	.	.	.	.	.	.	.	.	.	100	.
Cf042	36	.	.	.	.	.	.	.	.	.	.	.	.	.	.	.	.	.	.	.	.	100	.	.	.	.	.	.	.	.	.	.	.	.	.	.	.	.	.	.	.	.	.	.	.	.	.	100	.
Cf062	37	.	.	.	.	.	.	.	.	.	.	.	.	.	.	.	.	.	.	.	100	.	.	.	.	.	.	.	.	.	.	.	.	.	.	.	.	.	.	.	.	.	.	.	.	.	.	100	.
Cf068	36	.	.	.	.	.	.	.	.	.	.	.	.	.	.	.	.	.	.	.	.	.	.	.	100	.	.	.	.	.	.	.	.	.	.	.	.	.	.	.	.	.	.	.	.	.	.	100	.
Cf072	37	.	.	.	.	.	.	.	.	.	.	.	.	.	.	.	.	.	.	.	.	.	.	.	.	.	.	.	.	.	.	100	.	.	.	.	.	.	.	.	.	.	.	.	.	.	.	100	.
Cf077	43	.	.	.	.	.	.	.	.	72.89	.	.	.	100	.	.	.	.	.	.	.	.	.	.	.	.	.	.	.	.	.	.	.	.	.	.	.	.	100	.	.	.	.	.	.	.	.	100	.
Cf078	38	.	.	.	.	.	.	.	.	.	.	.	.	.	.	.	.	.	.	.	.	.	.	.	.	.	.	100	.	.	.	.	.	.	.	.	.	.	.	.	.	.	.	.	.	.	.	100	.
Cf079	37	.	.	.	.	.	.	.	.	.	.	.	.	.	.	.	.	.	.	.	.	.	.	.	.	.	.	.	.	.	.	100	.	.	.	.	.	.	.	.	.	.	.	.	.	.	.	100	.
Cf081	38	.	.	.	.	.	.	.	.	.	.	.	.	.	.	.	.	.	.	.	.	.	.	.	.	.	.	.	.	.	.	100	.	.	.	.	.	.	.	.	.	.	.	.	.	.	.	100	.
Cf084	38	.	.	.	.	.	.	.	.	.	.	.	.	.	.	.	.	.	.	.	.	100	.	.	.	.	.	.	.	.	.	.	.	.	.	.	.	.	.	.	.	.	.	.	.	.	.	100	.
Cf087	43	.	.	.	.	.	.	.	.	100	.	.	.	100	.	.	.	.	.	.	.	.	100	.	.	.	.	.	.	.	.	.	.	.	.	.	.	.	.	.	.	.	.	.	.	.	.	100	.
Cf088	39	.	.	.	.	.	.	.	.	.	.	.	.	.	.	.	.	.	.	100	.	.	.	.	.	.	.	.	.	.	.	.	.	.	.	.	.	.	.	.	.	.	.	.	.	.	.	100	.
Cf093	36	.	.	.	.	.	.	.	.	.	.	.	.	.	.	.	.	.	.	.	.	100	.	.	.	.	.	.	.	.	.	.	.	.	.	.	.	.	.	.	.	.	.	.	.	.	.	100	.
Cf094	37	.	.	.	.	.	.	.	.	.	.	.	.	.	.	.	.	.	.	.	100	.	.	.	.	.	.	.	.	.	.	.	.	.	.	.	.	.	.	.	.	.	.	.	.	.	.	100	.
Cf095	39	.	.	.	.	.	.	.	.	.	.	.	.	.	.	.	.	.	.	100	.	.	.	.	.	.	.	.	.	.	.	.	.	.	.	.	.	.	.	.	.	.	.	.	.	.	.	100	.
Cf097	55	.	100	.	.	100	.	.	82.51	100	.	.	.	100	.	.	.	.	.	.	.	.	.	.	.	.	.	100	.	.	.	.	.	.	.	.	.	.	.	.	.	.	.	.	.	.	.	100	.
Cf098	47	.	.	.	.	100	.	.	.	100	.	.	.	100	.	.	.	.	.	.	.	.	.	.	.	.	.	100	.	.	.	.	.	.	.	.	.	.	.	.	.	.	.	.	.	.	.	100	.
Cf099	39	.	.	.	.	.	.	.	.	.	.	.	.	.	.	.	.	.	.	.	100	.	.	.	.	.	.	.	.	.	.	.	.	.	.	.	.	.	.	.	.	.	.	.	.	.	.	100	.
Cf101	37	.	.	.	.	.	.	.	.	.	.	.	.	.	.	.	.	.	.	.	.	.	.	.	.	.	.	100	.	.	.	.	.	.	.	.	.	.	.	.	.	.	.	.	.	.	.	100	.
Cf108	46	.	.	.	.	100	.	.	.	.	.	.	.	.	.	.	.	.	.	.	.	.	.	.	.	.	.	.	.	.	.	.	.	.	100	.	.	.	.	.	.	.	.	.	.	.	.	100	.
Cf111	36	.	.	.	.	.	.	.	.	.	.	.	.	.	.	.	.	.	.	.	.	.	.	.	.	.	.	.	.	100	.	.	.	.	.	.	.	.	.	.	.	.	.	.	.	.	.	100	.
Cf112	37	.	.	.	.	.	.	.	.	.	.	.	.	.	.	.	.	.	.	.	.	.	.	.	.	.	.	100	.	.	.	.	.	.	.	.	.	.	.	.	.	.	.	.	.	.	.	100	.
Cf115	46	.	.	.	.	100	.	.	.	.	.	.	.	.	.	.	.	.	.	.	.	.	.	.	100	.	.	.	.	.	.	.	.	.	.	.	.	.	.	.	.	.	.	.	.	.	.	100	.
Cf116	47	.	.	.	.	100	.	.	.	100	.	.	.	100	.	.	.	.	.	.	.	.	.	.	100	.	.	.	.	.	.	.	.	.	.	.	.	.	.	.	.	.	.	.	.	.	.	100	.
Cf117	41	.	.	.	.	.	.	.	.	.	.	.	.	.	.	.	.	.	.	.	.	.	.	.	100	.	.	.	.	.	.	.	.	.	.	.	.	.	.	.	.	.	.	.	.	.	.	100	.
Cf118	37	.	.	.	.	.	.	.	.	.	.	.	.	.	.	.	.	.	.	.	.	.	.	.	100	.	.	.	.	.	.	.	.	.	.	.	.	.	.	.	.	.	.	.	.	.	.	100	.
Cf120	40	.	.	.	.	.	.	.	.	.	.	.	.	.	.	.	.	.	.	.	.	100	.	.	.	.	.	.	.	.	.	.	.	.	.	.	.	.	.	.	.	.	.	.	.	.	.	100	100
Cf121	39	.	.	.	.	.	.	.	.	.	.	.	.	.	.	.	.	.	.	.	.	.	.	.	.	.	.	.	.	100	.	.	.	.	.	.	.	.	.	.	.	.	.	.	.	.	.	100	.
Cf122	48	.	100	.	.	100	.	.	.	100	.	.	.	100	.	.	.	.	.	.	.	.	.	.	.	.	.	100	.	.	.	.	.	.	.	.	.	.	.	.	.	.	.	.	.	.	.	100	.
Cf123	39	.	.	.	.	.	.	.	.	.	.	.	.	.	.	.	.	.	.	.	.	.	.	.	100	.	.	.	.	.	.	.	.	.	.	.	.	.	.	.	.	.	.	.	.	.	.	100	.
Cf124	37	.	.	.	.	.	.	.	.	.	.	.	.	.	.	.	.	.	.	.	.	.	.	.	.	.	.	.	.	.	.	.	.	100	.	.	.	.	.	.	.	.	.	.	.	.	.	100	.
Cf125	37	.	.	.	.	.	.	100	.	.	.	.	.	.	.	.	.	.	.	.	.	.	.	.	.	.	.	.	.	.	.	.	.	.	.	.	100	.	.	.	.	.	.	.	.	.	.	100	.
Cf128	42	.	.	.	.	.	.	100	.	.	.	.	.	.	.	.	.	.	.	100	.	.	.	.	.	.	.	.	.	.	.	.	.	.	.	.	.	.	.	.	.	.	.	.	.	.	.	100	.
Cf132	36	.	.	.	.	.	.	.	.	.	.	.	.	.	.	.	.	.	.	.	.	.	.	.	.	.	.	.	.	.	.	.	.	.	.	.	.	.	.	.	.	.	.	100	.	.	.	100	.
Cf133	39	.	.	.	.	.	.	100	.	.	.	.	.	.	.	.	.	.	.	.	.	.	.	.	100	.	.	.	.	.	.	.	.	.	.	.	.	.	.	.	.	.	.	.	.	.	.	100	.
Cf134	49	.	.	.	.	.	.	.	82.51	.	.	.	.	.	.	.	.	.	.	.	.	.	.	.	.	.	.	.	.	100	.	.	.	.	.	.	.	.	.	.	.	.	.	.	.	.	.	100	.
Cf135	47	.	100	.	.	.	.	100	.	100	.	.	.	100	.	.	.	.	.	100	.	.	.	.	.	.	.	.	.	.	.	.	.	.	.	.	.	.	.	.	.	.	.	.	.	.	.	100	.
Cf136	37	.	.	.	.	.	.	.	.	.	.	.	.	.	.	.	.	.	.	.	.	.	.	.	.	.	.	.	.	.	.	.	.	.	100	.	.	.	.	.	.	.	.	.	.	.	.	100	.
Cf138	48	.	100	.	.	.	.	100	.	.	.	.	.	.	.	.	.	.	.	100	.	.	.	.	.	.	.	.	.	.	.	.	.	.	.	.	.	.	.	.	.	.	.	.	.	.	.	100	.
Cf140	48	.	100	.	.	.	.	100	.	.	.	100	.	.	.	.	.	.	.	100	.	.	.	.	.	.	.	.	.	.	.	.	.	.	.	.	.	.	.	.	.	.	.	.	.	.	.	100	.
Cf141	44	.	100	.	.	.	.	.	.	.	.	.	.	.	.	.	.	.	.	.	.	.	.	.	100	.	.	.	.	.	.	.	.	.	.	.	.	.	.	.	.	.	.	.	.	.	.	100	.
Cf145	38	.	.	.	.	.	.	.	.	.	.	.	.	.	.	.	.	.	.	.	.	.	.	.	.	.	.	.	.	.	.	.	.	.	.	.	.	.	100	.	.	.	.	.	.	.	.	100	.
Cf146	47	.	.	.	.	100	.	100	.	.	.	.	.	.	.	.	.	.	.	100	.	.	.	.	.	.	.	.	.	.	.	.	.	.	.	.	.	.	.	.	.	.	.	.	.	.	.	100	.
Cf224	52	.	.	.	.	100	.	.	.	.	.	.	.	.	.	.	.	.	.	.	.	.	.	.	.	.	.	.	.	.	.	.	.	.	.	.	.	.	.	.	100	.	.	.	.	.	.	100	.
Cf236	38	.	.	.	.	.	.	100	.	.	.	.	.	.	.	.	.	.	.	.	.	.	.	.	.	.	.	.	.	100	.	.	.	.	.	.	.	.	.	.	.	.	.	.	.	.	.	100	.
Cm038	36	.	.	.	.	.	.	.	.	.	.	.	.	.	.	.	.	.	.	.	.	.	.	.	.	.	.	.	.	.	.	.	100	.	.	.	.	.	.	.	.	.	.	.	.	.	.	100	.
Cm046	36	.	.	.	.	.	.	.	.	.	.	.	.	.	.	.	.	.	.	.	.	.	.	.	.	.	.	.	.	.	.	.	100	.	.	.	.	.	.	.	.	.	.	.	.	.	.	100	.
Cpa228	35	.	.	.	.	.	.	.	.	.	.	.	.	.	.	.	100	.	.	.	.	.	.	.	.	.	.	.	.	.	.	.	.	.	.	.	.	.	.	.	.	.	.	.	.	.	.	100	.
Cpo012	37	.	.	.	.	.	.	.	.	.	.	.	.	.	.	.	.	.	.	.	.	.	.	.	.	.	.	.	.	.	.	.	100	.	.	.	.	.	.	.	.	.	.	.	.	.	.	100	.
Cpo015	46	.	.	.	.	.	.	.	.	100	.	.	.	100	.	.	.	.	.	.	.	.	.	.	.	.	.	.	.	.	.	.	100	.	.	.	.	.	.	.	.	.	.	.	.	.	.	100	.
Cpo030	37	.	.	.	.	.	.	.	.	.	.	.	.	.	.	.	.	.	.	.	.	.	.	.	.	.	100	.	.	.	.	.	.	.	.	.	.	.	.	.	.	.	.	.	.	.	.	100	.
Cpo032	36	.	.	.	.	.	.	.	.	.	.	.	.	.	.	.	.	.	.	.	.	.	.	.	.	.	.	.	.	.	.	.	100	.	.	.	.	.	.	.	.	.	.	.	.	.	.	100	.
Cpo035	50	.	100	.	.	100	.	.	.	.	.	.	.	.	.	.	.	.	.	.	.	.	.	.	.	.	.	.	100	.	.	.	.	.	.	.	.	.	.	.	.	.	.	.	.	.	.	100	.
Cpo037	43	.	100	.	.	.	.	.	.	.	.	.	.	.	.	.	.	.	.	.	.	.	.	.	.	.	.	.	.	.	.	.	100	.	.	.	.	.	.	.	.	.	.	.	.	.	.	100	.
Cpo040	37	.	.	.	.	.	.	.	.	.	.	.	.	.	.	.	.	.	.	.	.	.	.	.	.	100	.	.	.	.	.	.	.	.	.	.	.	.	.	.	.	.	.	.	.	.	.	100	.
Cpo044	48	99.88	.	.	100	.	100	.	.	.	.	.	.	.	.	.	.	.	.	.	.	.	.	.	.	.	.	.	.	.	.	.	100	.	.	.	.	.	.	.	.	.	.	.	.	.	.	100	.
Cpo045	45	.	100	.	.	.	.	.	.	.	.	.	.	.	.	.	.	.	.	.	.	.	.	.	.	.	.	.	100	.	.	.	.	.	.	.	.	.	.	.	.	.	.	.	.	.	.	100	.
Cpo060	47	.	.	.	.	100	.	.	.	.	.	.	.	.	.	.	.	.	.	.	.	.	.	.	.	.	.	.	.	.	.	.	100	.	.	.	.	.	.	.	.	.	.	.	.	.	.	100	.
Cpo061	36	.	.	.	.	.	.	.	.	.	.	.	.	.	.	.	.	.	.	.	.	.	.	.	.	.	.	.	.	.	.	.	.	.	.	.	.	.	.	100	.	.	.	.	.	.	.	100	.
Cpo065	36	.	.	.	.	.	.	.	.	.	.	.	.	.	.	.	.	.	.	.	.	.	.	.	.	.	.	.	.	.	.	.	.	.	.	.	.	.	.	100	.	.	.	.	.	.	.	100	.
Cpo069	38	.	.	.	.	.	.	.	.	100	.	.	.	100	.	.	.	.	.	.	.	.	.	.	.	.	.	.	.	.	.	.	100	.	.	.	.	.	.	.	.	.	.	.	.	.	.	100	.
Cpo071	37	.	.	.	.	.	.	.	.	.	.	.	.	.	.	.	.	.	.	.	.	.	.	.	.	.	.	.	.	.	.	.	.	.	.	.	.	.	.	.	.	.	.	.	100	.	.	100	100
Cpo073	37	.	.	.	.	.	.	.	.	.	.	.	.	.	.	.	.	.	.	.	.	.	.	.	.	.	.	.	.	.	.	.	100	.	.	.	.	.	.	.	.	.	.	.	.	.	.	100	.
Cpo074	37	.	.	.	.	.	.	.	.	.	.	.	.	.	.	.	.	.	.	.	.	.	.	.	.	.	.	.	.	.	.	.	100	.	.	.	.	.	.	.	.	.	.	.	.	.	.	100	.
Cpo085	36	.	.	.	.	.	.	.	.	.	.	.	.	.	.	.	.	.	.	.	.	.	.	.	.	100	.	.	.	.	.	.	.	.	.	.	.	.	.	.	.	.	.	.	.	.	.	100	.
Cpo086	37	.	.	.	.	.	.	.	.	.	.	.	.	.	.	.	.	.	.	.	.	.	.	.	.	.	.	.	.	.	.	.	100	.	.	.	.	.	.	.	.	.	.	.	.	.	.	100	.
Cpo089	35	.	.	.	.	.	.	.	.	.	.	.	.	.	.	.	.	.	.	.	.	.	.	.	.	.	.	.	.	.	.	.	100	.	.	.	.	.	.	.	.	.	.	.	.	.	.	100	.
Cpo090	37	.	.	.	.	.	.	.	.	.	.	.	.	.	.	.	.	.	100	.	.	.	.	.	.	.	.	.	.	.	.	.	.	.	.	.	.	.	.	.	.	.	.	.	.	.	.	100	.
Cpo091	36	.	.	.	.	.	.	.	.	.	.	.	.	.	.	.	.	.	.	.	.	.	.	100	.	.	.	.	.	.	.	.	.	.	.	.	.	.	.	.	.	.	.	.	.	.	.	100	.
Cpo100	36	.	.	.	.	.	.	.	.	.	.	.	.	.	.	.	.	.	.	.	.	.	.	.	.	.	.	.	.	.	.	.	100	.	.	.	.	.	.	.	.	.	.	.	.	.	.	100	.
Cpo102	43	.	.	100	.	.	.	.	.	.	.	99.75	100	.	.	.	.	.	.	.	.	.	.	.	.	.	.	.	.	.	.	.	.	.	.	.	.	.	.	100	.	.	.	.	.	.	.	100	.
Cpo103	36	.	.	.	.	.	.	.	.	.	.	.	.	.	.	.	.	.	.	.	.	.	.	.	.	.	.	.	.	.	.	.	100	.	.	.	.	.	.	.	.	.	.	.	.	.	.	100	.
Cpo107	47	.	100	.	.	.	.	.	.	100	.	.	.	100	.	.	.	.	.	.	.	.	.	.	.	.	.	.	.	.	.	.	100	.	.	.	.	.	.	.	.	.	.	.	.	.	.	100	.
Cpo109	36	.	.	.	.	.	.	.	.	.	.	.	.	.	.	.	.	.	.	.	.	.	.	.	.	.	.	.	.	.	.	.	100	.	.	.	.	.	.	.	.	.	.	.	.	.	.	100	.
Cpo113	44	.	100	.	.	.	.	.	.	.	.	.	.	.	.	.	.	.	.	.	.	.	.	.	.	.	.	.	.	.	.	.	100	.	.	.	.	.	.	.	.	.	.	.	.	.	.	100	.
Cpo114	40	.	.	.	.	.	.	.	.	.	.	.	.	.	.	.	.	.	.	.	.	.	.	.	.	.	.	.	.	.	.	.	.	.	.	.	.	.	.	.	.	.	.	.	100	.	.	100	.
Cpo126	36	.	.	.	.	.	.	.	.	.	.	.	.	.	.	.	.	.	.	.	.	.	.	.	.	.	.	.	.	.	100	.	.	.	.	.	.	.	.	.	.	.	.	.	.	.	.	100	.
Cpo131	48	.	.	.	.	100	.	.	.	.	.	.	.	.	.	.	.	.	.	.	.	.	.	.	.	.	.	.	.	.	.	.	100	.	.	.	.	.	.	.	.	.	.	.	.	.	.	100	.
Cpo137	45	.	.	.	.	.	.	.	.	.	.	.	.	.	.	.	.	.	.	.	.	.	.	.	.	.	.	.	.	.	.	.	100	.	.	.	.	.	.	.	.	.	.	.	.	.	.	100	.
Cpo142	41	.	100	.	.	.	.	.	.	.	.	.	.	.	.	.	.	.	.	.	.	.	.	.	.	.	.	.	.	.	.	.	100	.	.	.	.	.	.	.	.	.	.	.	.	.	.	100	.
Cpo147	37	.	.	.	.	.	.	.	.	.	.	.	.	.	.	.	.	.	.	.	.	.	.	.	.	.	.	.	.	.	.	.	100	.	.	.	.	.	.	.	.	.	.	.	.	.	.	100	.
Cpo148	37	.	.	.	.	.	.	.	.	.	.	.	.	.	.	.	.	.	.	.	.	.	.	.	.	.	.	.	.	.	.	.	100	.	.	.	.	.	.	.	.	.	.	.	.	.	.	100	.
Cpo150	43	.	100	.	.	.	.	.	.	.	.	.	.	.	.	.	.	.	.	.	.	.	.	.	.	.	.	.	.	.	.	.	100	.	.	.	.	.	.	.	.	.	.	.	.	.	.	100	.
Cpo221	37	.	.	.	.	.	.	.	.	.	.	.	.	.	.	.	.	.	.	.	.	.	.	.	.	.	.	.	.	.	.	.	100	.	.	.	.	.	.	.	.	.	.	.	.	.	.	100	.
Cs237	46	.	.	.	.	.	.	.	.	100	.	.	.	100	.	.	.	.	.	.	.	.	.	.	.	.	.	.	.	.	.	.	.	.	.	.	.	.	.	.	.	.	.	.	.	.	.	100	.
Ct235	37	.	.	.	.	.	.	.	.	.	.	.	.	.	.	.	.	.	.	.	.	.	.	.	.	.	.	.	.	.	.	.	.	.	.	.	.	.	.	.	.	.	.	.	.	.	.	100	.
Cu096	37	.	.	.	.	.	.	.	.	.	.	.	.	.	.	.	.	100	.	.	.	.	.	.	.	.	.	.	.	.	.	.	.	.	.	.	.	.	.	.	.	.	.	.	.	.	.	100	.
Cu231	36	.	.	.	.	.	.	.	.	.	.	.	.	.	.	.	100	.	.	.	.	.	.	.	.	.	.	.	.	.	.	.	.	.	.	.	.	.	.	.	.	.	.	.	.	.	.	100	.
Cu233	36	.	.	.	.	.	.	.	.	.	.	.	.	.	.	.	.	.	.	.	.	.	.	.	.	.	.	.	.	.	.	.	100	.	.	.	.	.	.	.	.	.	.	.	.	.	.	100	.
Cy070	34	.	.	.	.	.	.	.	.	.	.	.	.	.	.	.	.	.	.	.	.	.	.	.	.	.	.	.	.	.	.	.	100	.	.	.	.	.	.	.	.	.	.	.	.	.	.	100	.
Cy082	34	.	.	.	.	.	.	.	.	.	.	.	.	.	.	.	.	.	.	.	.	.	.	.	.	.	.	.	.	.	.	.	100	.	.	.	.	.	.	.	.	.	.	.	.	.	.	100	.
Cy230	41	.	.	.	.	100	.	.	.	.	.	.	.	.	.	.	.	.	.	.	.	.	.	.	.	.	.	.	.	.	.	.	100	.	.	.	.	.	.	.	.	.	.	.	.	.	.	100	.
Cy232	49	.	100	.	.	.	.	.	.	100	.	.	.	100	.	.	.	.	.	.	.	.	.	.	.	.	.	.	.	.	.	.	100	.	.	.	.	.	.	.	.	.	.	.	.	.	.	100	100
Cy234	35	.	.	.	.	.	.	.	.	.	.	.	.	.	.	.	.	.	.	.	.	.	.	.	.	.	.	.	.	.	.	.	100	.	.	.	.	.	.	.	.	.	.	.	.	.	.	100	.
[truncated: 121 more columns]

## Sheet: Citrobacter identification
MS	isolate	species		rMLST	isolate	species	Support		ANI	isolate	species
	Ca225	Citrobacter amalonaticus			Ca225	Citrobacter amalonaticus	1			Ca225	Citrobacter amalonaticus
	Ca226	Citrobacter amalonaticus			Ca226	Citrobacter amalonaticus	1			Ca226	Citrobacter amalonaticus
	Cb002	Citrobacter braakii			Cb002	Citrobacter braakii	1			Cb002	Citrobacter braakii
	Cb003	Citrobacter braakii			Cb003	Citrobacter braakii	1			Cb003	Citrobacter braakii
	Cb004	Citrobacter braakii			Cb004	Citrobacter braakii	0.98			Cb004	Citrobacter braakii
	Cb005	Citrobacter braakii			Cb005	Citrobacter braakii	1			Cb005	Citrobacter braakii
	Cb007	Citrobacter braakii			Cb007	Citrobacter braakii	1			Cb007	Citrobacter braakii
	Cb008	Citrobacter braakii			Cb008	Citrobacter braakii	1			Cb008	Citrobacter braakii
	Cb009	Citrobacter braakii			Cb009	Citrobacter braakii	1			Cb009	Citrobacter braakii
	Cb010	Citrobacter braakii			Cb010	Citrobacter braakii	1			Cb010	Citrobacter braakii
	Cb011	Citrobacter braakii			Cb011	Citrobacter braakii	1			Cb011	Citrobacter braakii
	Cb013	Citrobacter braakii			Cb013	Citrobacter braakii	1			Cb013	Citrobacter braakii
	Cb014	Citrobacter braakii			Cb014	Citrobacter braakii	1			Cb014	Citrobacter braakii
	Cb016	Citrobacter braakii			Cb016	Citrobacter braakii	1			Cb016	Citrobacter braakii
	Cb018	Citrobacter braakii			Cb018	Citrobacter braakii	1			Cb018	Citrobacter braakii
	Cb019	Citrobacter braakii			Cb019	Citrobacter braakii	1			Cb019	Citrobacter braakii
	Cb021	Citrobacter braakii			Cb021	Citrobacter braakii	1			Cb021	Citrobacter braakii
	Cb022	Citrobacter braakii			Cb022	Citrobacter braakii	0.96			Cb022	Citrobacter braakii
	Cb023	Citrobacter braakii			Cb023	Citrobacter braakii	1			Cb023	Citrobacter braakii
	Cb025	Citrobacter braakii			Cb025	Citrobacter braakii	1			Cb025	Citrobacter braakii
	Cb026	Citrobacter braakii			Cb026	Citrobacter braakii	1			Cb026	Citrobacter braakii
	Cb027	Unidentified species			Cb027	Citrobacter braakii	1			Cb027	Citrobacter braakii
	Cb028	Citrobacter braakii			Cb028	Citrobacter braakii	1			Cb028	Citrobacter braakii
	Cb031	Citrobacter braakii			Cb031	Citrobacter braakii	1			Cb031	Citrobacter braakii
	Cb034	Citrobacter braakii			Cb034	Citrobacter braakii	1			Cb034	Citrobacter braakii
	Cb036	Citrobacter braakii			Cb036	Citrobacter braakii	1			Cb036	Citrobacter braakii
	Cb041	Citrobacter braakii			Cb041	Citrobacter braakii	1			Cb041	Citrobacter braakii
	Cb043	Citrobacter braakii			Cb043	Citrobacter braakii	1			Cb043	Citrobacter braakii
	Cb063	Citrobacter freundii			Cb063	Citrobacter braakii	1			Cb063	Citrobacter braakii
	Cb080	Citrobacter braakii			Cb080	Citrobacter braakii	1			Cb080	Citrobacter braakii
	Cb127	Citrobacter braakii			Cb127	Citrobacter braakii	1			Cb127	Citrobacter braakii
	Cb130	Unidentified species			Cb130	Citrobacter braakii	1			Cb130	Citrobacter braakii
	Cb220	Citrobacter braakii			Cb220	Citrobacter braakii	1			Cb220	Citrobacter braakii
	Cb223	Citrobacter freundii			Cb223	Citrobacter braakii	0.96			Cb223	Citrobacter braakii
	Cc067	Citrobacter werkmanii			Cc067	Citrobacter cronae	1			Cc067	Citrobacter cronae
	Cc139	Citrobacter werkmanii			Cc139	Citrobacter cronae	1			Cc139	Citrobacter cronae
	Cc227	Citrobacter werkmanii			Cc227	Citrobacter cronae	1			Cc227	Citrobacter cronae
	Ce006	Citrobacter braakii			Ce006	Citrobacter europaeus	0.98			Ce006	Citrobacter europaeus
	Ce104	Citrobacter braakii			Ce104	Citrobacter europaeus	0.98			Ce104	Citrobacter europaeus
	Ce105	Citrobacter freundii			Ce105	Citrobacter europaeus	1			Ce105	Citrobacter europaeus
	Ce119	Citrobacter freundii			Ce119	Citrobacter europaeus	1			Ce119	Citrobacter europaeus
	Ce129	Citrobacter freundii			Ce129	Citrobacter europaeus	1			Ce129	Citrobacter europaeus
	Cf039	Citrobacter freundii			Cf039	Citrobacter freundii	1			Cf039	Citrobacter freundii
	Cf042	Citrobacter freundii			Cf042	Citrobacter freundii	1			Cf042	Citrobacter freundii
	Cf062	Citrobacter freundii			Cf062	Citrobacter freundii	1			Cf062	Citrobacter freundii
	Cf068	Citrobacter freundii			Cf068	Citrobacter freundii	1			Cf068	Citrobacter freundii
	Cf072	Citrobacter freundii			Cf072	Citrobacter freundii	1			Cf072	Citrobacter freundii
	Cf077	Citrobacter freundii			Cf077	Citrobacter freundii	1			Cf077	Citrobacter freundii
	Cf078	Citrobacter freundii			Cf078	Citrobacter freundii	1			Cf078	Citrobacter freundii
	Cf079	Citrobacter freundii			Cf079	Citrobacter freundii	1			Cf079	Citrobacter freundii
	Cf081	Citrobacter freundii			Cf081	Citrobacter freundii	1			Cf081	Citrobacter freundii
	Cf084	Citrobacter freundii			Cf084	Citrobacter freundii	0.92			Cf084	Citrobacter freundii
	Cf087	Citrobacter freundii			Cf087	Citrobacter freundii	1			Cf087	Citrobacter freundii
	Cf088	Citrobacter freundii			Cf088	Citrobacter freundii	1			Cf088	Citrobacter freundii
	Cf093	Citrobacter freundii			Cf093	Citrobacter freundii	1			Cf093	Citrobacter freundii
	Cf094	Citrobacter freundii			Cf094	Citrobacter freundii	1			Cf094	Citrobacter freundii
	Cf095	Citrobacter freundii			Cf095	Citrobacter freundii	1			Cf095	Citrobacter freundii
	Cf097	Citrobacter freundii			Cf097	Citrobacter freundii	0.94			Cf097	Citrobacter freundii
	Cf098	Citrobacter freundii			Cf098	Citrobacter freundii	1			Cf098	Citrobacter freundii
	Cf099	Citrobacter freundii			Cf099	Citrobacter freundii	1			Cf099	Citrobacter freundii
	Cf101	Citrobacter freundii			Cf101	Citrobacter freundii	1			Cf101	Citrobacter freundii
	Cf108	Citrobacter freundii			Cf108	Citrobacter freundii	1			Cf108	Citrobacter freundii
	Cf111	Citrobacter freundii			Cf111	Citrobacter freundii	1			Cf111	Citrobacter freundii
	Cf112	Citrobacter freundii			Cf112	Citrobacter freundii	1			Cf112	Citrobacter freundii
	Cf115	Citrobacter freundii			Cf115	Citrobacter freundii	1			Cf115	Citrobacter freundii
	Cf116	Citrobacter freundii			Cf116	Citrobacter freundii	0.98			Cf116	Citrobacter freundii
	Cf117	Citrobacter freundii			Cf117	Citrobacter freundii	1			Cf117	Citrobacter freundii
	Cf118	Citrobacter freundii			Cf118	Citrobacter freundii	1			Cf118	Citrobacter freundii
	Cf120	Citrobacter freundii			Cf120	Citrobacter freundii	1			Cf120	Citrobacter freundii
	Cf121	Citrobacter freundii			Cf121	Citrobacter freundii	1			Cf121	Citrobacter freundii
	Cf122	Citrobacter freundii			Cf122	Citrobacter freundii	0.94			Cf122	Citrobacter freundii
	Cf123	Citrobacter freundii			Cf123	Citrobacter freundii	1			Cf123	Citrobacter freundii
	Cf124	Citrobacter freundii			Cf124	Citrobacter freundii	1			Cf124	Citrobacter freundii
	Cf125	Citrobacter freundii			Cf125	Citrobacter freundii	1			Cf125	Citrobacter freundii
	Cf128	Citrobacter freundii			Cf128	Citrobacter freundii	1			Cf128	Citrobacter freundii
	Cf132	Citrobacter freundii			Cf132	Citrobacter freundii	1			Cf132	Citrobacter freundii
	Cf133	Citrobacter freundii			Cf133	Citrobacter freundii	1			Cf133	Citrobacter freundii
	Cf134	Citrobacter freundii			Cf134	Citrobacter freundii	1			Cf134	Citrobacter freundii
	Cf135	Citrobacter freundii			Cf135	Citrobacter freundii	1			Cf135	Citrobacter freundii
	Cf136	Citrobacter freundii			Cf136	Citrobacter freundii	1			Cf136	Citrobacter freundii
	Cf138	Citrobacter freundii			Cf138	Citrobacter freundii	1			Cf138	Citrobacter freundii
	Cf140	Citrobacter freundii			Cf140	Citrobacter freundii	1			Cf140	Citrobacter freundii
	Cf141	Citrobacter freundii			Cf141	Citrobacter freundii	1			Cf141	Citrobacter freundii
	Cf145	Citrobacter freundii			Cf145	Citrobacter freundii	1			Cf145	Citrobacter freundii
	Cf146	Citrobacter freundii			Cf146	Citrobacter freundii	1			Cf146	Citrobacter freundii
	Cf224	Citrobacter freundii			Cf224	Citrobacter freundii	1			Cf224	Citrobacter freundii
	Cf236	Citrobacter freundii			Cf236	Citrobacter freundii	1			Cf236	Citrobacter freundii
	CK180	Citrobacter koseri			CK180	Citrobacter koseri	1			CK180	Citrobacter koseri
	CK181	Citrobacter koseri			CK181	Citrobacter koseri	1			CK181	Citrobacter koseri
	CK182	Citrobacter koseri			CK182	Citrobacter koseri	1			CK182	Citrobacter koseri
	CK183	Citrobacter koseri			CK183	Citrobacter koseri	1			CK183	Citrobacter koseri
	CK184	Citrobacter koseri			CK184	Citrobacter koseri	1			CK184	Citrobacter koseri
	CK185	Citrobacter koseri			CK185	Citrobacter koseri	1			CK185	Citrobacter koseri
	CK186	Citrobacter koseri			CK186	Citrobacter koseri	1			CK186	Citrobacter koseri
	CK187	Citrobacter koseri			CK187	Citrobacter koseri	1			CK187	Citrobacter koseri
	CK188	Citrobacter koseri			CK188	Citrobacter koseri	1			CK188	Citrobacter koseri
	CK189	Citrobacter koseri			CK189	Citrobacter koseri	1			CK189	Citrobacter koseri
	CK190	Citrobacter koseri			CK190	Citrobacter koseri	1			CK190	Citrobacter koseri
	CK191	Citrobacter koseri			CK191	Citrobacter koseri	1			CK191	Citrobacter koseri
	CK192	Citrobacter koseri			CK192	Citrobacter koseri	1			CK192	Citrobacter koseri
	CK193	Citrobacter koseri			CK193	Citrobacter koseri	1			CK193	Citrobacter koseri
	CK194	Citrobacter koseri			CK194	Citrobacter koseri	1			CK194	Citrobacter koseri
	CK195	Citrobacter koseri			CK195	Citrobacter koseri	1			CK195	Citrobacter koseri
	CK196	Citrobacter koseri			CK196	Citrobacter koseri	1			CK196	Citrobacter koseri
	CK197	Citrobacter koseri			CK197	Citrobacter koseri	1			CK197	Citrobacter koseri
	CK198	Citrobacter koseri			CK198	Citrobacter koseri	1			CK198	Citrobacter koseri
	CK199	Citrobacter koseri			CK199	Citrobacter koseri	0.98			CK199	Citrobacter koseri
	CK200	Citrobacter koseri			CK200	Citrobacter koseri	0.98			CK200	Citrobacter koseri
	CK201	Citrobacter koseri			CK201	Citrobacter koseri	1			CK201	Citrobacter koseri
	CK202	Citrobacter koseri			CK202	Citrobacter koseri	1			CK202	Citrobacter koseri
	CK203	Citrobacter koseri			CK203	Citrobacter koseri	1			CK203	Citrobacter koseri
	CK204	Citrobacter koseri			CK204	Citrobacter koseri	1			CK204	Citrobacter koseri
	CK205	Citrobacter koseri			CK205	Citrobacter koseri	1			CK205	Citrobacter koseri
	CK206	Citrobacter koseri			CK206	Citrobacter koseri	1			CK206	Citrobacter koseri
	CK207	Citrobacter koseri			CK207	Citrobacter koseri	0.98			CK207	Citrobacter koseri
	Cm038	Citrobacter braakii			Cm038	Citrobacter murliniae	0.98			Cm038	Citrobacter murliniae
	Cm046	Citrobacter braakii			Cm046	Citrobacter murliniae	1			Cm046	Citrobacter murliniae
	Cpa228	Citrobacter youngae			Cpa228	Citrobacter pasteurii	0.94			Cpa228	Citrobacter pasteurii
	Cpo012	Citrobacter freundii			Cpo012	Citrobacter portucalensis	1			Cpo012	Citrobacter portucalensis
	Cpo015	Citrobacter freundii			Cpo015	Citrobacter portucalensis	1			Cpo015	Citrobacter portucalensis
	Cpo030	Citrobacter braakii			Cpo030	Citrobacter portucalensis	0.85			Cpo030	Citrobacter portucalensis
	Cpo032	Citrobacter freundii			Cpo032	Citrobacter portucalensis	0.94			Cpo032	Citrobacter portucalensis
	Cpo035	Citrobacter freundii			Cpo035	Citrobacter portucalensis	1			Cpo035	Citrobacter portucalensis
	Cpo037	Citrobacter braakii			Cpo037	Citrobacter portucalensis	1			Cpo037	Citrobacter portucalensis
	Cpo040	Citrobacter braakii			Cpo040	Citrobacter portucalensis	0.96			Cpo040	Citrobacter portucalensis
	Cpo044	Citrobacter braakii			Cpo044	Citrobacter portucalensis	1			Cpo044	Citrobacter portucalensis
	Cpo045	Citrobacter braakii			Cpo045	Citrobacter portucalensis	1			Cpo045	Citrobacter portucalensis
	Cpo060	Unidentified species			Cpo060	Citrobacter portucalensis	1			Cpo060	Citrobacter portucalensis
	Cpo061	Citrobacter werkmanii			Cpo061	Citrobacter portucalensis	1			Cpo061	Citrobacter portucalensis
	Cpo065	Citrobacter freundii			Cpo065	Citrobacter portucalensis	1			Cpo065	Citrobacter portucalensis
	Cpo069	Citrobacter freundii			Cpo069	Citrobacter portucalensis	0.98			Cpo069	Citrobacter portucalensis
	Cpo071	Citrobacter freundii			Cpo071	Citrobacter portucalensis	1			Cpo071	Citrobacter portucalensis
	Cpo073	Citrobacter freundii			Cpo073	Citrobacter portucalensis	1			Cpo073	Citrobacter portucalensis
	Cpo074	Citrobacter freundii			Cpo074	Citrobacter portucalensis	1			Cpo074	Citrobacter portucalensis
	Cpo085	Citrobacter braakii			Cpo085	Citrobacter portucalensis	1			Cpo085	Citrobacter portucalensis
	Cpo086	Citrobacter braakii			Cpo086	Citrobacter portucalensis	1			Cpo086	Citrobacter portucalensis
	Cpo089	Citrobacter freundii			Cpo089	Citrobacter portucalensis	0.9			Cpo089	Citrobacter portucalensis
	Cpo090	Citrobacter freundii			Cpo090	Citrobacter portucalensis	0.48			Cpo090	Citrobacter portucalensis
	Cpo091	Citrobacter braakii			Cpo091	Citrobacter portucalensis	1			Cpo091	Citrobacter portucalensis
	Cpo100	Citrobacter braakii			Cpo100	Citrobacter portucalensis	1			Cpo100	Citrobacter portucalensis
	Cpo102	Citrobacter braakii			Cpo102	Citrobacter portucalensis	1			Cpo102	Citrobacter portucalensis
	Cpo103	Citrobacter freundii			Cpo103	Citrobacter portucalensis	1			Cpo103	Citrobacter portucalensis
	Cpo107	Citrobacter freundii			Cpo107	Citrobacter portucalensis	1			Cpo107	Citrobacter portucalensis
	Cpo109	Citrobacter freundii			Cpo109	Citrobacter portucalensis	1			Cpo109	Citrobacter portucalensis
	Cpo113	Citrobacter werkmanii			Cpo113	Citrobacter portucalensis	1			Cpo113	Citrobacter portucalensis
	Cpo114	Unidentified species			Cpo114	Citrobacter portucalensis	0.98			Cpo114	Citrobacter portucalensis
	Cpo126	Citrobacter braakii			Cpo126	Citrobacter portucalensis	1			Cpo126	Citrobacter portucalensis
	Cpo131	Citrobacter freundii			Cpo131	Citrobacter portucalensis	1			Cpo131	Citrobacter portucalensis
	Cpo137	Citrobacter freundii			Cpo137	Citrobacter portucalensis	1			Cpo137	Citrobacter portucalensis
	Cpo142	Citrobacter freundii			Cpo142	Citrobacter portucalensis	0.94			Cpo142	Citrobacter portucalensis
	Cpo147	Citrobacter freundii			Cpo147	Citrobacter portucalensis	1			Cpo147	Citrobacter portucalensis
	Cpo148	Citrobacter freundii			Cpo148	Citrobacter portucalensis	0.96			Cpo148	Citrobacter portucalensis
	Cpo150	Citrobacter freundii			Cpo150	Citrobacter portucalensis	0.94			Cpo150	Citrobacter portucalensis
	Cpo221	Citrobacter werkmanii			Cpo221	Citrobacter portucalensis	1			Cpo221	Citrobacter portucalensis
	Cs237	Citrobacter sedlakii			Cs237	Citrobacter sedlakii	0.86			Cs237	Citrobacter sedlakii
	Ct235	Citrobacter farmeri			Ct235	Citrobacter telavivensis	1			Ct235	Citrobacter telavivensis
	Cu096	Citrobacter freundii			Cu096	Citrobacter freundii	0.26			Cu096	Unidentified species
	Cu231	Unidentified species			Cu231	Citrobacter freundii	0.36			Cu231	Unidentified species
	Cu233	Citrobacter youngae			Cu233	Citrobacter youngae	0.52			Cu233	Unidentified species
	Cy070	Citrobacter youngae			Cy070	Citrobacter youngae	1			Cy070	Citrobacter youngae
	Cy082	Citrobacter freundii			Cy082	Citrobacter youngae	0.95			Cy082	Citrobacter youngae
	Cy230	Citrobacter youngae			Cy230	Citrobacter youngae	1			Cy230	Citrobacter youngae
	Cy232	Citrobacter youngae			Cy232	Citrobacter youngae	1			Cy232	Citrobacter youngae
	Cy234	Citrobacter youngae			Cy234	Citrobacter youngae	1			Cy234	Citrobacter youngae
